# Supplementary material for: Allele-specific expression analysis for complex genetic phenotypes applied to a unique dilated cardiomyopathy cohort
Source: Sci Rep. 2023 Jan 11;13:564. doi: 10.1038/s41598-023-27591-7 (PMC9834222; doi:10.1038/s41598-023-27591-7)
Supplement: Supplementary file 2 — Supplementary Information 2. [file 41598_2023_27591_MOESM2_ESM.zip]

Archive with 53 entries (47 files):
- Boxplot_rs10473230_across.tif
- Boxplot_rs14023_across.tif
- Boxplot_rs3784678_across.tif
- Boxplot_rs9603837_across.tif
- Cluster_1_topGO_33perc.xlsx
- Cluster_1_topGO_total.xlsx
- Cluster_2_topGO_33perc.xlsx
- Cluster_2_topGO_total.xlsx
- Cluster_3_topGO_33perc.xlsx
- Cluster_3_topGO_total.xlsx
- Cluster_4_topGO_33perc.xlsx
- Cluster_4_topGO_total.xlsx
- Group_2vs1_results/
- Group_2vs1_results/Boxplot_rs9766_across.tif
- Group_2vs1_results/Group_2vs1_Manhattan.tif
- Group_2vs1_results/Thumbs.db
- Group_2vs1_results/topGO_Group_2vs1.xlsx
- Group_3vs1_results/
- Group_3vs1_results/Boxplot_rs9766_across.tif
- Group_3vs1_results/Group_3vs1_Manhattan.tif
- Group_3vs1_results/topGO_Group_3vs1.xlsx
- Group_3vs2_results/
- Group_3vs2_results/Boxplot_rs9766_across.tif
- Group_3vs2_results/Group_3vs2_Manhattan.tif
- Group_3vs2_results/topGO_Group_3vs2.xlsx
- Group_4vs1_results/
- Group_4vs1_results/Boxplot_rs9766_across.tif
- Group_4vs1_results/Group_4vs1_Manhattan.tif
- Group_4vs1_results/topGO_Group_4vs1.xlsx
- Group_4vs2_results/
- Group_4vs2_results/Boxplot_rs9766_across.tif
- Group_4vs2_results/Group_4vs2_Manhattan.tif
- Group_4vs2_results/topGO_Group_4vs2.xlsx
- Group_4vs3_results/
- Group_4vs3_results/Boxplot_rs9766_across.tif
- Group_4vs3_results/Group_4vs3_Manhattan.tif
- Group_4vs3_results/topGO_Group_4vs3.xlsx
- results_1vAll.txt
- results_2vAll.txt
- results_3vAll.txt
- results_4vAll.txt
- results_across_groups.txt
- results_total_cohort.txt
- Supplementary_Figure1.tif
- Supplementary_Figure2.png
- Supplementary_Table1.tif
- topGO_33perc.xlsx
- topGO_across.xlsx
- topGO_cluster1_vsAll.xlsx
- topGO_cluster2_vsAll_Supplementary_Table_2.xlsx
- topGO_cluster3_vsAll.xlsx
- topGO_cluster4_vsAll.xlsx
- topGO_total.xlsx
