# Supplementary material for: Allele-specific expression analysis for complex genetic phenotypes applied to a unique dilated cardiomyopathy cohort
Source: Sci Rep. 2023 Jan 11;13:564. doi: 10.1038/s41598-023-27591-7 (PMC9834222; doi:10.1038/s41598-023-27591-7)
Supplement: Supplementary file 2 — Supplementary Information 2. [file 41598_2023_27591_MOESM2_ESM.zip › Cluster_1_topGO_33perc.xlsx]

## Sheet: BiologicalProcess
GO.ID

## Sheet: CellularComponent
GO.ID

## Sheet: MolecularFunction
GO.ID
