# Supplementary material for: Allele-specific expression analysis for complex genetic phenotypes applied to a unique dilated cardiomyopathy cohort
Source: Sci Rep. 2023 Jan 11;13:564. doi: 10.1038/s41598-023-27591-7 (PMC9834222; doi:10.1038/s41598-023-27591-7)
Supplement: Supplementary file 2 — Supplementary Information 2. [file 41598_2023_27591_MOESM2_ESM.zip › results_1vAll.txt]

pvalue	rsid	ensembl_gene_id	hgnc_symbol
0.0478536615046841	chr1:19141707	NA	NA
0.0264144621048886	chr1:75744360	NA	NA
0.0330175477929213	chr10:79383797	NA	NA
0.00975652048703094	chr21:33552045	NA	NA
0.0221252107198797	chr7:255994	NA	NA
0.0376849376599181	chr8:28752925	NA	NA
0.0335621309649603	chr8:38270136	NA	NA
0.00519579114818032	rs10004	ENSG00000124783	SSR1
0.0363636363636364	rs10009818	NA	NA
0.0120169136372516	rs10015446	ENSG00000169116	PARM1
0.0147137363337643	rs10019	ENSG00000066027	PPP2R5A
0.0461805841816422	rs10036567	ENSG00000081791	DELE1
0.0389925620807716	rs10062086	ENSG00000037474	NSUN2
0.0397067392931349	rs10095	ENSG00000144677	CTDSPL
0.041834692078799	rs10113	ENSG00000160014	CALM3
0.0459824945454847	rs10160013	ENSG00000197321	SVIL
0.0115025798582361	rs10208406	ENSG00000205795	CYS1
0.0106944718186435	rs10214	ENSG00000118564	FBXL5
0.0339331340323647	rs1022361	ENSG00000134369	NAV1
0.0465277708558574	rs10310	ENSG00000178913	TAF7
0.0336207167463645	rs103612	ENSG00000126883	NUP214
0.0296905206225891	rs10405893	ENSG00000160014	CALM3
0.033365107526401	rs1041951	ENSG00000066926	FECH
0.0353749333826172	rs1042380	ENSG00000053372	MRTO4
0.00980392156862745	rs1042392	ENSG00000150753	CCT5
0.0363821015198059	rs1042665	ENSG00000113013	HSPA9
0.0374269311001275	rs1042704	ENSG00000157227	MMP14
0.030856991029074	rs1042718	ENSG00000169252	ADRB2
0.0240095920581922	rs1042728	ENSG00000123143	PKN1
0.0496354421968349	rs1043003	ENSG00000067082	KLF6
0.0382284212863595	rs1043308	ENSG00000167461	RAB8A
0.0411168082037289	rs10433573	ENSG00000077097	TOP2B
0.00947601321766714	rs1043388	ENSG00000166333	ILK
0.00947601321766714	rs1043388	ENSG00000166337	TAF10
0.00334048653146079	rs1043540	ENSG00000205336	ADGRG1
0.0215638383026459	rs1043832	ENSG00000123989	CHPF
0.0355269134018393	rs10438779	ENSG00000168646	AXIN2
0.00726063847111257	rs1043897	ENSG00000143641	GALNT2
0.0472179131520671	rs1043899	ENSG00000127481	UBR4
0.0223182965017531	rs1043905	ENSG00000127481	UBR4
0.0246027770706852	rs1043908	ENSG00000143641	GALNT2
0.0131154159709092	rs1044045	ENSG00000165487	MICU2
0.0435966448855414	rs1044059	ENSG00000026297	RNASET2
0.0364882795223352	rs1044226	ENSG00000128595	CALU
0.0499242840396976	rs1044332	ENSG00000090432	MUL1
0.0277503184066112	rs1044410	ENSG00000124422	USP22
0.025283685155524	rs1044414	ENSG00000124422	USP22
0.0360693891747495	rs1044420	ENSG00000124422	USP22
0.0119990401485035	rs1044527	ENSG00000133983	COX16
0.0119990401485035	rs1044527	ENSG00000213463	SYNJ2BP
0.0119990401485035	rs1044527	ENSG00000258644	SYNJ2BP-COX16
0.0357142857142857	rs1044563	ENSG00000119938	PPP1R3C
0.0103264346244982	rs1044569	ENSG00000006744	ELAC2
0.0462596154678884	rs1044598	ENSG00000142173	COL6A2
0.0443541345249761	rs10446	ENSG00000097033	SH3GLB1
0.0217994581275647	rs1044733	ENSG00000037757	MRI1
0.0247695534429627	rs1044742	ENSG00000100376	FAM118A
0.0233918128654971	rs1045045	ENSG00000128567	PODXL
0.0488194274606617	rs1045179	ENSG00000120008	WDR11
0.0300133015252013	rs1045491	ENSG00000179409	GEMIN4
0.0345340687062714	rs1045543	ENSG00000150938	CRIM1
0.0345340687062714	rs1045543	ENSG00000171055	FEZ2
0.0306372784277708	rs10456	ENSG00000136425	CIB2
0.0484522226377837	rs1045610	ENSG00000154174	TOMM70
0.0495151725769839	rs1045764	ENSG00000170954	ZNF415
0.0131711040056457	rs1045781	ENSG00000134779	TPGS2
0.0238894371336782	rs1045827	ENSG00000143067	ZNF697
0.0441526781605142	rs10459	ENSG00000161542	PRPSAP1
0.0435615433399744	rs1045989	ENSG00000148154	UGCG
0.0494912313713115	rs1046064	ENSG00000157107	FCHO2
0.0489588351491611	rs1046161	ENSG00000078237	TIGAR
0.0489588351491611	rs1046161	ENSG00000285901
0.00437784126381041	rs1046226	ENSG00000111885	MAN1A1
0.0461499681575746	rs1046474	ENSG00000144591	GMPPA
0.0128708297079043	rs1046475	ENSG00000082805	ERC1
0.0220483836958094	rs1046778	ENSG00000214435	AS3MT
0.0220483836958094	rs1046778	ENSG00000270316	BORCS7-ASMT
0.0250268636586025	rs1047154	ENSG00000101181	MTG2
0.046218487394958	rs1047206	ENSG00000126432	PRDX5
0.0143600983160634	rs1047575	ENSG00000106538	RARRES2
0.0265557238216812	rs1048167	ENSG00000049860	HEXB
0.0265557238216812	rs1048167	ENSG00000164347	GFM2
0.0150150475227875	rs1048237	ENSG00000173641	HSPB7
0.0469764315588887	rs1048604	ENSG00000085276	MECOM
0.0313098188008568	rs1048659	ENSG00000099899	TRMT2A
0.0168428087403503	rs1048757	ENSG00000166024	R3HCC1L
0.0332834518090947	rs1048807	ENSG00000054793	ATP9A
0.0189083853555134	rs1049253	ENSG00000164305	CASP3
0.0210352600305067	rs10492790	ENSG00000103404	USP31
0.0459744821139328	rs1049304	ENSG00000111371	SLC38A1
0.0375179448552136	rs1049493	ENSG00000033800	PIAS1
0.0375179448552136	rs1049493	ENSG00000260007
0.0429229051055837	rs1049503	ENSG00000171766	GATM
0.0241275768507732	rs1049557	ENSG00000165006	UBAP1
0.0043547602946281	rs10497323	ENSG00000163092	XIRP2
0.0216256142161174	rs10499224	NA	NA
0.01183843677928	rs1049959	ENSG00000158747	NBL1
0.0255411099168694	rs1050033	ENSG00000143742	SRP9
0.0347485257929016	rs1050071	ENSG00000120451	SNX19
0.0458119658119658	rs1050223	ENSG00000006695	COX10
0.00495374482009734	rs1050671	ENSG00000105438	KDELR1
0.0204753153915308	rs1050834	ENSG00000103249	CLCN7
0.0254514051229244	rs10510	ENSG00000163531	NFASC
0.0311051089335216	rs1051099	ENSG00000260916	CCPG1
0.0218392675441499	rs1051179	ENSG00000125870	SNRPB2
0.00814712307866685	rs1051322	ENSG00000108963	DPH1
0.00814712307866685	rs1051322	ENSG00000262664	OVCA2
0.0448731363901687	rs1051340	ENSG00000100815	TRIP11
0.0380953323631907	rs1051411	ENSG00000205981	DNAJC19
0.0256562632945286	rs1051904	ENSG00000088826	SMOX
0.0259911799518146	rs1052169	ENSG00000161714	PLCD3
0.0498540147760972	rs1052582	ENSG00000148824	MTG1
0.0416860207749756	rs1052631	ENSG00000108219	TSPAN14
0.0460289549163228	rs1052648	ENSG00000120709	FAM53C
0.00709734432393508	rs1052668	ENSG00000160007	ARHGAP35
0.0094524779353252	rs10528	ENSG00000115306	SPTBN1
0.00717633949166815	rs1053959	ENSG00000106853	PTGR1
0.0119412783911295	rs1054260	ENSG00000187720	THSD4
0.0105039328104245	rs1054485	ENSG00000170954	ZNF415
0.0281912237302575	rs1054662	ENSG00000175920	DOK7
0.0169415028861474	rs1054695	ENSG00000099622	CIRBP
0.0343395251803063	rs1055328	ENSG00000173273	TNKS
0.0194510333313625	rs1055497	ENSG00000129680	MAP7D3
0.0145835273104971	rs1056490	ENSG00000082213	C5orf22
0.00901992416636373	rs1056629	ENSG00000135698	MPHOSPH6
0.0491853513475507	rs1056654	ENSG00000135698	MPHOSPH6
0.0367438543699789	rs1056898	ENSG00000140650	PMM2
0.0188257032071276	rs1057028	ENSG00000163565	IFI16
0.00845135321801013	rs1057686	ENSG00000111737	RAB35
0.0417913423584386	rs1057807	ENSG00000035928	RFC1
0.0356037453295072	rs1058111	ENSG00000135821	GLUL
0.0320340818479645	rs1058331	ENSG00000081307	UBA5
0.0320340818479645	rs1058331	ENSG00000274810	NPHP3-ACAD11
0.0218095774006528	rs1058650	ENSG00000122042	UBL3
0.00847633327869033	rs1058967	ENSG00000140650	PMM2
0.00847633327869033	rs1058967	ENSG00000153048	CARHSP1
0.0349053562170277	rs1059485	ENSG00000184640	SEPTIN9
0.0379494203386518	rs1059503	ENSG00000114354	TFG
0.0196923866806796	rs106033	ENSG00000137040	RANBP6
0.0445873794101238	rs1060636	ENSG00000160551	TAOK1
0.0353581343860263	rs1060737	ENSG00000172954	LCLAT1
0.0387124018356866	rs1060817	ENSG00000095261	PSMD5
0.0219843716884477	rs1061237	ENSG00000108821	COL1A1
0.00597526935347434	rs1061570	ENSG00000169116	PARM1
0.0265618449990498	rs1062069	ENSG00000113716	HMGXB3
0.0148867238334658	rs1062073	ENSG00000198677	TTC37
0.0285877872141457	rs1062075	ENSG00000198677	TTC37
0.0291224969714189	rs1062077	ENSG00000198677	TTC37
0.0481998479960482	rs1062248	ENSG00000171033	PKIA
0.0331379103664935	rs1063243	ENSG00000127914	AKAP9
0.0367616380855212	rs1063984	ENSG00000053372	MRTO4
0.0418195723676563	rs1064229	ENSG00000065308	TRAM2
0.0418195723676563	rs1064229	ENSG00000096093	EFHC1
0.0382362219641984	rs1064351	ENSG00000051128	HOMER3
0.0104363062000745	rs1064585	ENSG00000109971	HSPA8
0.0371824413281508	rs1064608	ENSG00000109919	MTCH2
0.0230906259991757	rs1065754	ENSG00000085832	EPS15
0.0470142928571876	rs10660	ENSG00000158270	COLEC12
0.0220876301364097	rs1071682	ENSG00000108883	EFTUD2
0.0220876301364097	rs1071682	ENSG00000131097	HIGD1B
0.0222365408954582	rs1071705	ENSG00000108559	NUP88
0.0487517139572574	rs10721	ENSG00000205937	RNPS1
0.0115859516449035	rs10732635	ENSG00000163349	HIPK1
0.0430067638852676	rs10737963	ENSG00000113638	TTC33
0.0137823012164975	rs10747048	ENSG00000176978	DPP7
0.0383504055817267	rs10752944	ENSG00000135845	PIGC
0.0383504055817267	rs10752944	ENSG00000197959	DNM3
0.037395501972096	rs1077687	ENSG00000129170	CSRP3
0.0126834031761716	rs10787531	ENSG00000099204	ABLIM1
0.0136262157134137	rs10791649	ENSG00000170962	PDGFD
0.044364513595687	rs10792	ENSG00000029725	RABEP1
0.044364513595687	rs10792	ENSG00000108559	NUP88
0.0356318291696704	rs10820730	ENSG00000165028	NIPSNAP3B
0.019662902987045	rs10828131	ENSG00000078114	NEBL
0.0242424242424242	rs10842661	ENSG00000123094	RASSF8
0.0367654594683124	rs10844324	ENSG00000087470	DNM1L
0.0477609067133028	rs10846013	ENSG00000121316	PLBD1
0.0120474781735828	rs10852554	ENSG00000205336	ADGRG1
0.0391152198398255	rs10852642	ENSG00000185739	SRL
0.0266576679687131	rs10852643	ENSG00000185739	SRL
0.0307251950795475	rs10937784	ENSG00000109519	GRPEL1
0.0494912313713115	rs10946279	ENSG00000008018	PSMB1
0.0456248463829244	rs10952284	ENSG00000213203	GIMAP1
0.0456248463829244	rs10952284	ENSG00000281887	GIMAP1-GIMAP5
0.0385866574479176	rs10978	ENSG00000099204	ABLIM1
0.0342038951325814	rs10993	ENSG00000167641	PPP1R14A
0.0342038951325814	rs10993	ENSG00000167642	SPINT2
0.0389708399736283	rs10998	ENSG00000111011	RSRC2
0.0250656596495575	rs11009651	ENSG00000148498	PARD3
0.0396348104592012	rs11010	ENSG00000133142	TCEAL4
0.0416033816080365	rs11040898	ENSG00000132286	TIMM10B
0.0416033816080365	rs11040898	ENSG00000283977
0.0160439521372926	rs1105273	ENSG00000180902	D2HGDH
0.040244849964939	rs11063529	ENSG00000139044	B4GALNT3
0.0304237841484627	rs11070	ENSG00000115520	COQ10B
0.0435096067102176	rs11076	ENSG00000099381	SETD1A
0.0420665947246046	rs11129967	ENSG00000114853	ZBTB47
0.0498539412976639	rs111337344	ENSG00000130414	NDUFA10
0.025	rs11150818	ENSG00000167291	TBC1D16
0.0428564799363029	rs11156878	ENSG00000100890	PRORP
0.0428564799363029	rs11156878	ENSG00000258790
0.0436672879972426	rs111718532	ENSG00000120686	UFM1
0.00523554035276562	rs11183385	ENSG00000111371	SLC38A1
0.0223094586479299	rs11190773	ENSG00000119906	SLF2
0.0318471998400949	rs11191129	ENSG00000120029	ARMH3
0.0200764935414593	rs11191853	ENSG00000107960	STN1
0.0086121657029126	rs11204	ENSG00000122786	CALD1
0.0277225316665805	rs11205	ENSG00000133835	HSD17B4
0.0364082745879231	rs112063407	ENSG00000167676	PLIN4
0.0323193848988569	rs11216938	ENSG00000019144	PHLDB1
0.0469616564205894	rs11242914	ENSG00000112685	EXOC2
0.00395819187226616	rs11248926	ENSG00000167930	FAM234A
0.0244759502757232	rs11264295	ENSG00000160685	ZBTB7B
0.0319166232644562	rs1126615	ENSG00000108669	CYTH1
0.042050255662155	rs1126920	ENSG00000063660	GPC1
0.0376849376599181	rs1127853	ENSG00000144827	ABHD10
0.0193507888033582	rs1127889	ENSG00000144827	ABHD10
0.0203550066915168	rs1128026	ENSG00000164609	SLU7
0.039982568352474	rs1128349	ENSG00000071462	BUD23
0.039982568352474	rs1128349	ENSG00000176410	DNAJC30
0.0198668838579111	rs1129101	ENSG00000137145	DENND4C
0.0307692307692308	rs1129484	ENSG00000205363	INSYN1
0.0217795980733811	rs1129494	ENSG00000145781	COMMD10
0.00787095208168395	rs1130409	ENSG00000100823	APEX1
0.00670207455296001	rs1130598	ENSG00000183283	DAZAP2
0.0398872366036699	rs1130635	ENSG00000165688	PMPCA
0.0491850880042521	rs1130683	ENSG00000171824	EXOSC10
0.00734953299968863	rs1130800	ENSG00000134686	PHC2
0.00809518812731622	rs1131265	ENSG00000113845	TIMMDC1
0.0334836654947571	rs1131274	ENSG00000163785	RYK
0.0469571938927131	rs1132293	ENSG00000196372	ASB13
0.0219077132836384	rs1132741	ENSG00000115414	FN1
0.00829790833010164	rs1133108	ENSG00000140876	NUDT7
0.020145199324974	rs11334	ENSG00000120733	KDM3B
0.0257357725214705	rs1134688	ENSG00000162384	CZIB
0.0396221038303334	rs1135148	ENSG00000140299	BNIP2
0.0407392199046166	rs1135990	ENSG00000147526	TACC1
0.00700687762070546	rs1136956	ENSG00000130402	ACTN4
0.00700687762070546	rs1136956	ENSG00000282844	ACTN4
0.0318861626051781	rs1137288	ENSG00000119801	YPEL5
0.0150125029468565	rs1139111	ENSG00000198677	TTC37
0.0123282462166548	rs1140697	ENSG00000163811	WDR43
0.0238095238095238	rs1140892	ENSG00000184009	ACTG1
0.0441415121045886	rs1142926	ENSG00000180448	ARHGAP45
0.0121212121212121	rs1144471	ENSG00000107562	CXCL12
0.0130312654879237	rs1145086	ENSG00000171766	GATM
0.024785611954804	rs11475	ENSG00000184203	PPP1R2
0.0176141175771443	rs1149154	ENSG00000116266	STXBP3
0.0478929529036691	rs1150908	ENSG00000154358	OBSCN
0.043690625750105	rs11540586	ENSG00000136193	SCRN1
0.00296225783650497	rs11541159	ENSG00000128274	A4GALT
0.0193148702028979	rs11544446	ENSG00000080200	CRYBG3
0.0347875532411588	rs11546479	ENSG00000177706	FAM20C
0.00745849886993276	rs11546567	ENSG00000165152	PGAP4
0.03350342501366	rs11547267	ENSG00000104951	IL4I1
0.03350342501366	rs11547267	ENSG00000213024	NUP62
0.00820694573951548	rs11548193	ENSG00000105552	BCAT2
0.0172346046275985	rs11548262	ENSG00000111786	SRSF9
0.0311940818782271	rs11549705	ENSG00000154822	PLCL2
0.0311940818782271	rs11549705	ENSG00000284017	PLCL2
0.0342561424729299	rs11551263	ENSG00000103005	USB1
0.025942452886587	rs11559082	ENSG00000111639	MRPL51
0.0247510954130993	rs11585932	ENSG00000162434	JAK1
0.033922366755191	rs11597439	ENSG00000107874	CUEDC2
0.0192174196104553	rs11599291	ENSG00000138162	TACC2
0.0391118210672034	rs11619265	ENSG00000136169	SETDB2
0.0141227351094145	rs11630850	ENSG00000128928	IVD
0.0465405647782045	rs11655759	ENSG00000167302	TEPSIN
0.0342038951325814	rs11657819	ENSG00000108433	GOSR2
0.0342038951325814	rs11657819	ENSG00000262633
0.0452334972558595	rs11687357	ENSG00000172059	KLF11
0.0382198720249116	rs11691	ENSG00000136986	DERL1
0.0387920143626565	rs11717172	ENSG00000144566	RAB5A
0.00785772113266594	rs11718898	ENSG00000144712	CAND2
0.0345485066373528	rs11733064	ENSG00000175920	DOK7
0.0152871563967033	rs11761462	NA	NA
0.0282540275500502	rs11770141	ENSG00000091136	LAMB1
0.020467954315006	rs117729430	ENSG00000172889	EGFL7
0.0393522830785783	rs11772988	ENSG00000154678	PDE1C
0.0282838623432674	rs117799664	ENSG00000124193	SRSF6
0.0282838623432674	rs117799664	ENSG00000288000
0.0225166175296854	rs1183	ENSG00000136827	TOR1A
0.0341688098050221	rs11836	ENSG00000134247	PTGFRN
0.0407098834140943	rs11849	ENSG00000165716	DIPK1B
0.0229813807302899	rs11880050	ENSG00000121417	ZNF211
0.0231923238216892	rs1188721	ENSG00000154358	OBSCN
0.0277662462221984	rs11899871	ENSG00000003402	CFLAR
0.0261093276637804	rs11907248	ENSG00000101191	DIDO1
0.0423199816593928	rs11914	ENSG00000027697	IFNGR1
0.00772225739805278	rs11919795	ENSG00000161202	DVL3
0.0207008321740644	rs1194	ENSG00000065029	ZNF76
0.0243608689984344	rs12026	ENSG00000105854	PON2
0.00607377165051489	rs12089566	ENSG00000117153	KLHL12
0.00736236832686289	rs12119	ENSG00000132405	TBC1D14
0.0130945518294061	rs12120422	ENSG00000159023	EPB41
0.0355607921166393	rs12140153	ENSG00000132849	PATJ
0.041958041958042	rs12146727	ENSG00000182326	C1S
0.03	rs12151339	ENSG00000099875	MKNK2
0.0299734735133653	rs12154	ENSG00000130770	ATP5IF1
0.0299734735133653	rs12154	ENSG00000285390	ATP5IF1
0.00936351920018355	rs12154083	ENSG00000186439	TRDN
0.0329626938178519	rs12155539	ENSG00000147408	CSGALNACT1
0.0327882831992338	rs12212501	ENSG00000137177	KIF13A
0.0135239411292149	rs12214121	ENSG00000080546	SESN1
0.0232075591789997	rs12224	ENSG00000129422	MTUS1
0.0312390690819822	rs12225230	ENSG00000160584	SIK3
0.0373005713662716	rs12261	ENSG00000102572	STK24
0.0373005713662716	rs12261	ENSG00000152767	FARP1
0.0432043528096765	rs12287767	ENSG00000151376	ME3
0.00386684234754914	rs12338	ENSG00000164733	CTSB
0.00386684234754914	rs12338	ENSG00000285132
0.0317460317460317	rs12360386	NA	NA
0.0116959064327485	rs12418	ENSG00000122863	CHST3
0.0376669222286287	rs12459398	ENSG00000130307	USHBP1
0.00310716483668418	rs12463	ENSG00000102572	STK24
0.00310716483668418	rs12463	ENSG00000152767	FARP1
0.0357700822324908	rs12534379	ENSG00000128607	KLHDC10
0.0420471200896344	rs12548	ENSG00000118804	STBD1
0.0420471200896344	rs12548	ENSG00000272414	FAM47E-STBD1
0.032136765138822	rs12596	ENSG00000168813	ZNF507
0.0332102873194082	rs12597	ENSG00000173598	NUDT4
0.0246607405192005	rs12609667	ENSG00000152443	ZNF776
0.041811791176822	rs12618	ENSG00000121417	ZNF211
0.0360252714373228	rs12645298	ENSG00000172403	SYNPO2
0.018365225867752	rs12646958	ENSG00000172403	SYNPO2
0.0229525076841932	rs12681	ENSG00000091831	ESR1
0.0229525076841932	rs12681	ENSG00000131018	SYNE1
0.0176530548308514	rs1270874	ENSG00000197321	SVIL
0.020531888735785	rs12722	ENSG00000130635	COL5A1
0.0149699082580614	rs1278769	ENSG00000068650	ATP11A
0.0367654594683124	rs12880	ENSG00000181381	DDX60L
0.014501302434497	rs128941	ENSG00000100258	LMF2
0.0433253696654633	rs12898397	ENSG00000140474	ULK3
0.00846534302497542	rs12904	ENSG00000169242	EFNA1
0.0154599029594236	rs12917	ENSG00000170430	MGMT
0.0374427153040455	rs12930821	ENSG00000103005	USB1
0.0109613174063004	rs12931	ENSG00000165861	ZFYVE1
0.044393309820789	rs13010233	ENSG00000023228	NDUFS1
0.044393309820789	rs13010233	ENSG00000283447	NDUFS1
0.0191472672077331	rs13013222	ENSG00000003402	CFLAR
0.0366827744024653	rs13018198	ENSG00000068781	STON1-GTF2A1L
0.0366827744024653	rs13018198	ENSG00000243244	STON1
0.0304445155530759	rs13029936	ENSG00000118260	CREB1
0.0304445155530759	rs13029936	ENSG00000144401	METTL21A
0.0409221540214737	rs13046639	ENSG00000142173	COL6A2
0.0390707507612393	rs13052956	ENSG00000142173	COL6A2
0.0428246335883998	rs13056405	ENSG00000100258	LMF2
0.00718288467651594	rs13063	ENSG00000088833	NSFL1C
0.0256410256410256	rs13072	ENSG00000183688	RFLNB
0.0256410256410256	rs13072	ENSG00000283979	RFLNB
0.028030116803639	rs13078	ENSG00000100697	DICER1
0.0290950423124548	rs13079906	ENSG00000136068	FLNB
0.0160439521372926	rs13112215	ENSG00000164035	EMCN
0.0154822665537148	rs131155	ENSG00000188636	RTL6
0.0497809417054879	rs13160562	ENSG00000153113	CAST
0.0497809417054879	rs13160562	ENSG00000164307	ERAP1
0.047102713545536	rs13254	ENSG00000090615	GOLGA3
0.0248898981315349	rs13284	ENSG00000091542	ALKBH5
0.0278132946573713	rs1329125	ENSG00000168264	IRF2BP2
0.0326959024097313	rs13350	ENSG00000183648	NDUFB1
0.012800234968458	rs13371	ENSG00000111897	SERINC1
0.00525617533875275	rs13394	ENSG00000104872	PIH1D1
0.0340137431068218	rs13436337	ENSG00000168944	CEP120
0.0155970737782294	rs1344639	ENSG00000213160	KLHL23
0.0169797454425275	rs13499	ENSG00000185532	PRKG1
0.0162861153818999	rs13508	ENSG00000102738	MRPS31
0.00536855199230893	rs13571	ENSG00000116221	MRPL37
0.0053414881156033	rs1362650	ENSG00000114450	GNB4
0.049745990721503	rs13662	ENSG00000205302	SNX2
0.0173035804868102	rs13796	ENSG00000143575	HAX1
0.0353766957810445	rs139451	ENSG00000100395	L3MBTL2
0.029418322908629	rs13954	ENSG00000163539	CLASP2
0.0475126756314001	rs1407598	ENSG00000162946	DISC1
0.0475126756314001	rs1407598	ENSG00000270106	TSNAX-DISC1
0.0475126756314001	rs1407598	ENSG00000286071
0.0209470065855153	rs14123	ENSG00000066027	PPP2R5A
0.0345327498576484	rs14291	ENSG00000171055	FEZ2
0.0408817660493584	rs14303	ENSG00000169032	MAP2K1
0.0408817660493584	rs14303	ENSG00000174446	SNAPC5
0.019464432167562	rs1468138	ENSG00000103356	EARS2
0.0383860423462745	rs1483780	ENSG00000164904	ALDH7A1
0.0240373360775123	rs153477	ENSG00000196743	GM2A
0.0213140587900772	rs1539234	ENSG00000170525	PFKFB3
0.0460903151000448	rs1547	ENSG00000125863	MKKS
0.0342695454614063	rs1547169	ENSG00000197321	SVIL
0.0385315627420277	rs1547714	ENSG00000135862	LAMC1
0.0137979812039996	rs1549317	ENSG00000166173	LARP6
0.0137429651123325	rs1556036	ENSG00000162413	KLHL21
0.00557378164982296	rs15563	ENSG00000159202	UBE2Z
0.0202427752626707	rs1566249	ENSG00000152104	PTPN14
0.0258951650547968	rs15679	ENSG00000178425	NT5DC1
0.0449497334953556	rs1567962	ENSG00000141564	RPTOR
0.0335934945784427	rs15818	ENSG00000160695	VPS11
0.0335934945784427	rs15818	ENSG00000280616	VPS11
0.00190509793195881	rs15921	ENSG00000116221	MRPL37
0.0409037007374681	rs165801	ENSG00000099940	SNAP29
0.0386219448300805	rs167437	ENSG00000126773	PCNX4
0.0113922783685873	rs16853305	ENSG00000163092	XIRP2
0.0126334352801534	rs16853306	ENSG00000163092	XIRP2
0.0126334352801534	rs16853309	ENSG00000163092	XIRP2
0.00774841820462872	rs16853330	ENSG00000163092	XIRP2
0.023976023976024	rs16883137	ENSG00000225339
0.023976023976024	rs16883137	ENSG00000272325	NUDT3
0.018448858083479	rs16898671	ENSG00000175946	KLHL38
0.0379494203386518	rs16904746	ENSG00000129292	PHF20L1
0.0432805292146746	rs16953467	ENSG00000140416	TPM1
0.0480350519842548	rs16975086	ENSG00000153786	ZDHHC7
0.03140357933682	rs1700490	ENSG00000087206	UIMC1
0.02170204996341	rs17013362	ENSG00000152689	RASGRP3
0.0398451063907678	rs17033	ENSG00000196616	ADH1B
0.0497544232583549	rs1705991	ENSG00000041802	LSG1
0.0487314543042097	rs17102362	ENSG00000148677	ANKRD1
0.0130941002680112	rs17194416	ENSG00000102189	EEA1
0.0452334972558595	rs17227748	ENSG00000144668	ITGA9
0.0379494203386518	rs17270986	ENSG00000057019	DCBLD2
0.0379494203386518	rs17270986	ENSG00000064225	ST3GAL6
0.0276843635655942	rs1731017	ENSG00000183044	ABAT
0.0143761760477628	rs17400436	ENSG00000196504	PRPF40A
0.0140776653723911	rs174035	ENSG00000167526	RPL13
0.0444444444444444	rs17437560	ENSG00000152601	MBNL1
0.012800234968458	rs17473148	ENSG00000166200	COPS2
0.0194510333313625	rs17474216	ENSG00000134970	TMED7
0.0194510333313625	rs17474216	ENSG00000251201	TMED7-TICAM2
0.0315163959632424	rs17497654	ENSG00000008869	HEATR5B
0.0356928224169509	rs17593496	ENSG00000165233	CARD19
0.0307692307692308	rs17648	ENSG00000058091	CDK14
0.0366827744024653	rs17699328	ENSG00000143515	ATP8B2
0.0258657375932337	rs17704912	ENSG00000133454	MYO18B
0.0138841835525877	rs177083	ENSG00000152683	SLC30A6
0.0444387549758153	rs1771455	ENSG00000154358	OBSCN
0.0324005065675066	rs17750	ENSG00000116678	LEPR
0.0324005065675066	rs17750	ENSG00000213625	LEPROT
0.0342305943234217	rs17774396	ENSG00000175182	FAM131A
0.0189245452050785	rs17815040	ENSG00000136536	MARCHF7
0.0189245452050785	rs17815040	ENSG00000241399	CD302
0.0362792067696336	rs17852625	ENSG00000125863	MKKS
0.00640544463159025	rs1799822	ENSG00000157184	CPT2
0.0396754508995783	rs1800353	ENSG00000102683	SGCG
0.0396754508995783	rs1800353	ENSG00000151835	SACS
0.0257564408248241	rs1802618	ENSG00000006695	COX10
0.018416102807215	rs1802752	ENSG00000086504	MRPL28
0.0170556745315161	rs1803965	ENSG00000170430	MGMT
0.0333333333333333	rs1804472	ENSG00000115306	SPTBN1
0.0320022302074321	rs1804809	ENSG00000162688	AGL
0.0168597499938727	rs1806940	ENSG00000101363	MANBAL
0.0329248366173936	rs1809657	ENSG00000197712	FAM114A1
0.0357142857142857	rs1815545	ENSG00000143374	TARS2
0.0282838623432674	rs1823035	ENSG00000055163	CYFIP2
0.0301980881036541	rs1864	ENSG00000140650	PMM2
0.0301980881036541	rs1864	ENSG00000184857	TMEM186
0.0466871187890082	rs1871452	ENSG00000122863	CHST3
0.030867328735547	rs1878940	ENSG00000067141	NEO1
0.0260613847580569	rs1892025	ENSG00000118194	TNNT2
0.0336655402409787	rs1904545	ENSG00000127334	DYRK2
0.0217994581275647	rs190577	ENSG00000138071	ACTR2
0.0245873485883682	rs1958395	ENSG00000165801	ARHGEF40
0.0447677616438556	rs1974763	ENSG00000125046	SSUH2
0.0447677616438556	rs1974763	ENSG00000182533	CAV3
0.0266050516067077	rs1983016	ENSG00000198373	WWP2
0.0113662165687335	rs1990760	ENSG00000115267	IFIH1
0.0120900352430448	rs2015	ENSG00000068903	SIRT2
0.0120900352430448	rs2015	ENSG00000283100	SIRT2
0.035248824352155	rs2040533	ENSG00000100100	PIK3IP1
0.0186336053541714	rs2043031	ENSG00000173065	FAM222B
0.0389469413568101	rs20561	ENSG00000135862	LAMC1
0.0281645271345714	rs2059806	ENSG00000171105	INSR
0.0438612378403767	rs2066786	ENSG00000035928	RFC1
0.0113489665906427	rs2070132	ENSG00000167635	ZNF146
0.0113489665906427	rs2070132	ENSG00000196357	ZNF565
0.0488045866842415	rs2071823	ENSG00000137168	PPIL1
0.0258657375932337	rs2075387	ENSG00000122965	RBM19
0.0211627462740854	rs2075662	ENSG00000204291	COL15A1
0.0101444923380948	rs2076141	ENSG00000198125	MB
0.0285393409364219	rs2076390	ENSG00000198959	TGM2
0.043807056575573	rs2076561	ENSG00000197586	ENTPD6
0.0166206366176091	rs2091456	ENSG00000152117	SMPD4BP
0.045656176454207	rs2108601	ENSG00000176463	SLCO3A1
0.0305307142177051	rs2110585	ENSG00000113558	SKP1
0.0305307142177051	rs2110585	ENSG00000272772
0.0319476394396891	rs2148568	ENSG00000088448	ANKRD10
0.0485591760079919	rs215211	ENSG00000163875	MEAF6
0.0446392395035558	rs2153132	ENSG00000186439	TRDN
0.0121212121212121	rs2153133	ENSG00000186439	TRDN
0.0436703228143785	rs2158935	ENSG00000105298	CACTIN
0.0230096504324645	rs2172257	ENSG00000170854	RIOX2
0.0343657069910111	rs2181341	ENSG00000106993	CDC37L1
0.00355195178450992	rs220079	ENSG00000080845	DLGAP4
0.0487980928936964	rs220080	ENSG00000080845	DLGAP4
0.0439991596558214	rs2227255	ENSG00000144579	CTDSP1
0.00832008839323918	rs2228001	ENSG00000154767	XPC
0.00832008839323918	rs2228001	ENSG00000268279
0.0388917234870019	rs2228510	ENSG00000103657	HERC1
0.041552739244021	rs2228552	ENSG00000084636	COL16A1
0.0441735076145071	rs2229482	ENSG00000142798	HSPG2
0.0435230601991617	rs2229600	ENSG00000150760	DOCK1
0.0379712370960832	rs2230586	ENSG00000162434	JAK1
0.0315196153311862	rs2230677	ENSG00000116350	SRSF4
0.0276700862174968	rs2230679	ENSG00000116350	SRSF4
0.0355607921166393	rs2235372	ENSG00000117595	IRF6
0.0391338008048441	rs2236178	ENSG00000088970	KIZ
0.0387860191697949	rs2236787	ENSG00000013810	TACC3
0.0387860191697949	rs2236787	ENSG00000168936	TMEM129
0.0466006430848123	rs2237051	ENSG00000138798	EGF
0.0419550512463813	rs2240466	ENSG00000009954	BAZ1B
0.0375769896168419	rs2241356	ENSG00000174652	ZNF266
0.0295288714054437	rs2241502	ENSG00000134910	STT3A
0.00663757186364986	rs2242471	ENSG00000198301	SDAD1
0.00835287281735321	rs2242564	ENSG00000142102	PGGHG
0.0334499980125944	rs2244575	ENSG00000165633	VSTM4
0.0405330851672276	rs2245655	ENSG00000171105	INSR
0.0270314869687432	rs2249466	ENSG00000076706	MCAM
0.0270314869687432	rs2249466	ENSG00000110395	CBL
0.013203007701116	rs2250122	ENSG00000091831	ESR1
0.013203007701116	rs2250122	ENSG00000131018	SYNE1
0.0230759121804021	rs2252694	ENSG00000033100	CHPF2
0.0168126927712694	rs2255703	ENSG00000004399	PLXND1
0.00651006923475433	rs2259185	ENSG00000138119	MYOF
0.00207331989424505	rs2269495	ENSG00000168884	TNIP2
0.00807477291056218	rs2272697	ENSG00000109323	MANBA
0.0444444444444444	rs2273221	ENSG00000129680	MAP7D3
0.0129243884300846	rs2273235	ENSG00000070614	NDST1
0.00748057479872487	rs2273833	ENSG00000198952	SMG5
0.0361854578388826	rs2274870	ENSG00000136783	NIPSNAP3A
0.0207587810324516	rs2276092	ENSG00000101596	SMCHD1
0.0453280347069403	rs227764	ENSG00000167191	GPRC5B
0.0453280347069403	rs227764	ENSG00000174628	IQCK
0.0128893761513146	rs2277923	ENSG00000183072	NKX2-5
0.00416038356516094	rs2278675	ENSG00000138347	MYPN
0.0415414244455975	rs2278857	ENSG00000168803	ADAL
0.0250268636586025	rs2279132	ENSG00000183111	ARHGEF37
0.0339205299799046	rs2279326	ENSG00000164236	ANKRD33B
0.0426207232738708	rs2279819	ENSG00000114544	SLC41A3
0.038613258440166	rs2281472	ENSG00000136305	CIDEB
0.038613258440166	rs2281472	ENSG00000196943	NOP9
0.038613258440166	rs2281472	ENSG00000213906	LTB4R2
0.038613258440166	rs2281472	ENSG00000285199	CIDEB
0.038613258440166	rs2281472	ENSG00000285203	LTB4R2
0.038613258440166	rs2281472	ENSG00000285326	NOP9
0.0488194274606617	rs2281906	ENSG00000126878	AIF1L
0.0267467663999161	rs2282580	ENSG00000165526	RPUSD4
0.0491379229366824	rs2282625	ENSG00000134817	APLNR
0.0331817767076885	rs2285178	ENSG00000100116	GCAT
0.0124829438046709	rs2288237	ENSG00000122783	CYREN
0.0124829438046709	rs2288237	ENSG00000146859	TMEM140
0.0296309233628799	rs2289233	ENSG00000135916	ITM2C
0.0108201638103473	rs2291275	ENSG00000187720	THSD4
0.0154497024434526	rs2292414	ENSG00000151718	WWC2
0.0298661327897236	rs2292736	ENSG00000163995	ABLIM2
0.0321759376490169	rs2292954	ENSG00000197912	SPG7
0.00348410548295758	rs2293012	ENSG00000104872	PIH1D1
0.00307812041879455	rs2293013	ENSG00000104872	PIH1D1
0.043183092398959	rs2293093	ENSG00000139567	ACVRL1
0.0110861909530008	rs2293144	ENSG00000104635	SLC39A14
0.00375681121566852	rs2293577	ENSG00000165915	SLC39A13
0.0133870628066049	rs2293578	ENSG00000165915	SLC39A13
0.0063533245157147	rs2294641	ENSG00000132879	FBXO44
0.0343049039352878	rs2296726	ENSG00000100626	GALNT16
0.0327325663760926	rs2297208	ENSG00000136111	TBC1D4
0.0243167049341053	rs2301216	ENSG00000134571	MYBPC3
0.0362359760060562	rs2302291	ENSG00000154258	ABCA9
0.0383860423462745	rs2302815	ENSG00000144959	NCEH1
0.046730148971977	rs2303099	ENSG00000080573	COL5A3
0.0377219618247793	rs2303510	ENSG00000134775	FHOD3
0.0154012045675269	rs2303865	ENSG00000085117	CD82
0.0371574215441017	rs2305780	ENSG00000132005	RFX1
0.03012364438197	rs2306049	ENSG00000158717	RNF166
0.0290950423124548	rs2306327	ENSG00000148660	CAMK2G
0.0386742112058833	rs2308327	ENSG00000170430	MGMT
0.0355900821640933	rs2329974	ENSG00000272779
0.0363636363636364	rs2341985	ENSG00000131389	SLC6A6
0.0256011291775558	rs235292	ENSG00000184900	SUMO3
0.029588596599989	rs2353005	ENSG00000039650	PNKP
0.029588596599989	rs2353005	ENSG00000204673	AKT1S1
0.0159379336990355	rs2394656	ENSG00000042286	AIFM2
0.0281792455594716	rs2428	ENSG00000147324	MFHAS1
0.0357700822324908	rs2428249	ENSG00000073910	FRY
0.0158587669885631	rs2449	ENSG00000077585	GPR137B
0.0158587669885631	rs2449	ENSG00000086619	ERO1B
0.0275120159785506	rs2464	ENSG00000088888	MAVS
0.0205164670299628	rs250587	ENSG00000168434	COG7
0.0372459822418463	rs2531331	ENSG00000140986	RPL3L
0.0479395255913716	rs2542938	ENSG00000071967	CYBRD1
0.0364440931966077	rs2544809	ENSG00000113758	DBN1
0.0468665902606895	rs2548613	ENSG00000178996	SNX18
0.0494912313713115	rs25487	ENSG00000073050	XRCC1
0.0494772702279354	rs2554026	ENSG00000137878	GCOM1
0.0494772702279354	rs2554026	ENSG00000263155	MYZAP
0.0208380453165751	rs2559619	ENSG00000160551	TAOK1
0.0159989902983477	rs2578500	ENSG00000164151	ICE1
0.0423591440537844	rs2592187	ENSG00000175274	TP53I11
0.0423811790689497	rs2595701	ENSG00000106624	AEBP1
0.0436351925858907	rs26107	ENSG00000038382	TRIO
0.0214767751393403	rs2650613	ENSG00000157106	SMG1
0.0158587669885631	rs2676530	ENSG00000108786	HSD17B1
0.0369098867603638	rs268878	ENSG00000138071	ACTR2
0.0411563534901574	rs2715	ENSG00000089063	TMEM230
0.0381405305273333	rs2717598	ENSG00000130193	THEM6
0.0264181369413859	rs2723501	ENSG00000071189	SNX13
0.0138021252452861	rs2748252	ENSG00000118407	FILIP1
0.0329991031468612	rs2749813	ENSG00000125810	CD93
0.0325517072780379	rs27529	ENSG00000164307	ERAP1
0.00792473706340932	rs2759347	ENSG00000162946	DISC1
0.00792473706340932	rs2759347	ENSG00000270106	TSNAX-DISC1
0.00792473706340932	rs2759347	ENSG00000286071
0.0285738429580106	rs2780889	ENSG00000162437	RAVER2
0.0363811810580015	rs2780955	ENSG00000170681	CAVIN4
0.0253104918424522	rs2802772	NA	NA
0.0223151714697155	rs2806639	ENSG00000073910	FRY
0.0394242379829335	rs2821	ENSG00000089199	CHGB
0.0432065028793138	rs28364738	ENSG00000144043	TEX261
0.0432065028793138	rs28364738	ENSG00000258881
0.0440143329873463	rs28400367	ENSG00000054965	FAM168A
0.0167080825514486	rs2848477	ENSG00000042429	MED17
0.0167080825514486	rs2848477	ENSG00000284057
0.0404808747949003	rs2858030	ENSG00000175920	DOK7
0.0384615384615385	rs28583444	ENSG00000140416	TPM1
0.0275334994530221	rs2924851	ENSG00000162494	LRRC38
0.0366827744024653	rs2963	ENSG00000171105	INSR
0.0444444444444444	rs2965798	ENSG00000140854	KATNB1
0.0298437384536908	rs2971878	ENSG00000115306	SPTBN1
0.012078336818384	rs2985698	ENSG00000165502	RPL36AL
0.0405330851672276	rs3008620	ENSG00000154305	MIA3
0.0428778357109197	rs30187	ENSG00000164307	ERAP1
0.00616246141024356	rs3025007	ENSG00000112715	VEGFA
0.0196896250434049	rs3026433	ENSG00000174437	ATP2A2
0.0269364423376647	rs3074	ENSG00000198663	C6orf89
0.0490925433300346	rs3087563	ENSG00000137726	FXYD6
0.0490925433300346	rs3087563	ENSG00000255245	FXYD6-FXYD2
0.0391057204331948	rs3087566	ENSG00000158747	NBL1
0.0491958806277502	rs3087782	ENSG00000164879	CA3
0.0456454708788435	rs3087964	ENSG00000163904	SENP2
0.0159935845707242	rs3087978	ENSG00000203875	SNHG5
0.0159935845707242	rs3087978	ENSG00000271793
0.0253441726693172	rs3088248	ENSG00000013288	MAN2B2
0.0441415121045886	rs3096637	ENSG00000186020	ZNF529
0.0243803930481461	rs3100232	ENSG00000115295	CLIP4
0.0496746445734546	rs3127122	ENSG00000197893	NRAP
0.0135897722953883	rs3142	ENSG00000144283	PKP4
0.0499602804743766	rs316306	ENSG00000241258	CRCP
0.0494310702362575	rs3168135	ENSG00000186660	ZFP91
0.0494310702362575	rs3168135	ENSG00000255073	ZFP91-CNTF
0.0102396385615857	rs3171927	ENSG00000144028	SNRNP200
0.0335469374998852	rs3174298	ENSG00000106993	CDC37L1
0.0367006353905383	rs3174352	ENSG00000106819	ASPN
0.0367006353905383	rs3174352	ENSG00000188312	CENPP
0.0401923243881861	rs3180196	ENSG00000050393	MCUR1
0.0448070280781057	rs3182429	ENSG00000117153	KLHL12
0.021978021978022	rs3190077	ENSG00000050426	LETMD1
0.00690904561401977	rs3194151	ENSG00000086504	MRPL28
0.0457272808453694	rs3204141	ENSG00000178764	ZHX2
0.0449119005150186	rs3204853	ENSG00000137806	NDUFAF1
0.0477822156758901	rs3206852	ENSG00000188352	FOCAD
0.0384103178264686	rs3210587	ENSG00000133424	LARGE1
0.030243090055285	rs3211567	ENSG00000167526	RPL13
0.0291455406701122	rs3211569	ENSG00000167526	RPL13
0.0175391791471597	rs3232	ENSG00000151468	CCDC3
0.0121212079115278	rs3254	ENSG00000161381	PLXDC1
0.0121212079115278	rs3254	ENSG00000263818	RDM1P5
0.0150561321466681	rs326214	ENSG00000110514	MADD
0.0251640050796163	rs330564	ENSG00000213995	NAXD
0.022261175983524	rs3315	ENSG00000066230	SLC9A3
0.022261175983524	rs3315	ENSG00000180104	EXOC3
0.0186980405067972	rs3359	ENSG00000135862	LAMC1
0.0282794500185805	rs339697	ENSG00000010282	HHATL
0.0317460317460317	rs33976811	ENSG00000155760	FZD7
0.0476190476190476	rs342511	ENSG00000114812	VIPR1
0.0151527739773624	rs343376	ENSG00000198815	FOXJ3
0.0314439411127037	rs34406563	ENSG00000149091	DGKZ
0.0213709677419355	rs34437419	ENSG00000157110	RBPMS
0.0466991058720177	rs34587013	ENSG00000173269	MMRN2
0.0054941108756312	rs34607252	ENSG00000038358	EDC4
0.0330758071634655	rs34685616	ENSG00000071082	RPL31
0.0330758071634655	rs34685616	ENSG00000204634	TBC1D8
0.00723013587141772	rs3475	ENSG00000115073	ACTR1B
0.0323222814814224	rs34798889	ENSG00000139044	B4GALNT3
0.0350451242651377	rs34820000	ENSG00000101191	DIDO1
0.0290358296565451	rs34863576	ENSG00000177990	DPY19L2
0.0237925203638787	rs34976658	ENSG00000133030	MPRIP
0.0298499044038879	rs3499	ENSG00000213753	CENPBD1P1
0.0429084932693281	rs35024711	ENSG00000049245	VAMP3
0.0001653298309844	rs3522	ENSG00000129038	LOXL1
0.0230941126584493	rs353513	ENSG00000126878	AIF1L
0.0253649046143041	rs35378339	ENSG00000025800	KPNA6
0.0351309510778857	rs35511820	ENSG00000154556	SORBS2
0.013986013986014	rs35605324	ENSG00000122367	LDB3
0.0238095238095238	rs35692900	ENSG00000163710	PCOLCE2
0.0187241832646758	rs35798108	ENSG00000163297	ANTXR2
0.00867986784175227	rs360137	ENSG00000133789	SWAP70
0.00909090909090909	rs360157	ENSG00000133789	SWAP70
0.0408339160668697	rs36040566	ENSG00000112159	MDN1
0.0408339160668697	rs36040566	ENSG00000288121	MDN1
0.00582869976880455	rs3607	ENSG00000103037	SETD6
0.0449281153610311	rs362272	ENSG00000197386	HTT
0.0222760465083236	rs36247	ENSG00000090661	CERS4
0.0355124901995928	rs3728	ENSG00000060762	MPC1
0.0297637203083072	rs372883	ENSG00000156273	BACH1
0.00618351446150308	rs3729547	ENSG00000118194	TNNT2
0.00420820895797634	rs3731901	ENSG00000144567	RETREG2
0.0463250965510177	rs3732361	ENSG00000082701	GSK3B
0.0235053082826433	rs3732410	ENSG00000173230	GOLGB1
0.0271579709588368	rs3732675	ENSG00000144712	CAND2
0.00423565438288357	rs3732678	ENSG00000144712	CAND2
0.0141633975752313	rs3735347	ENSG00000006715	VPS41
0.0219994594039499	rs3737438	ENSG00000160299	PCNT
0.0219346662886228	rs3737577	ENSG00000170989	S1PR1
0.0273291925465839	rs3738605	ENSG00000055070	SZRD1
0.0273291925465839	rs3738605	ENSG00000187144	SPATA21
0.0465277708558574	rs3738772	ENSG00000181754	AMIGO1
0.0302373249981418	rs3739285	ENSG00000156804	FBXO32
0.03756352065731	rs3740094	ENSG00000107551	RASSF4
0.03756352065731	rs3740094	ENSG00000165507	DEPP1
0.0151563153890943	rs3740469	ENSG00000065613	SLK
0.0359740709758684	rs3740473	ENSG00000107957	SH3PXD2A
0.0205964053030495	rs3741590	ENSG00000139725	RHOF
0.0205964053030495	rs3741590	ENSG00000188735	TMEM120B
0.0187214549158843	rs3741628	ENSG00000139620	KANSL2
0.0422759243725919	rs3741977	ENSG00000082805	ERC1
0.0499235176220766	rs3742023	ENSG00000076555	ACACB
0.00531317999981066	rs3742058	ENSG00000111371	SLC38A1
0.0396348104592012	rs3742943	ENSG00000184916	JAG2
0.0234916753522264	rs3743082	ENSG00000140395	WDR61
0.0234916753522264	rs3743082	ENSG00000140403	DNAJA4
0.0495618553225542	rs3743250	ENSG00000140443	IGF1R
0.0333333333333333	rs3743621	ENSG00000140945	CDH13
0.0456746494874422	rs3744015	ENSG00000204316	MRPL38
0.0456746494874422	rs3744015	ENSG00000267426
0.0290950423124548	rs3744358	ENSG00000092871	RFFL
0.0233698074440204	rs3744802	ENSG00000055483	USP36
0.00407686752548404	rs3745255	ENSG00000129347	KRI1
0.0264566209801789	rs3746215	ENSG00000121417	ZNF211
0.0146073469659065	rs3747592	ENSG00000102858	MGRN1
0.0332868310277322	rs3748388	ENSG00000198373	WWP2
0.032703360841653	rs3748405	ENSG00000167191	GPRC5B
0.0456248463829244	rs3748545	ENSG00000143373	ZNF687
0.0370621043559987	rs3748570	ENSG00000132688	NES
0.0494912313713115	rs3751614	ENSG00000047346	FAM214A
0.0410499823195884	rs3751820	ENSG00000182149	IST1
0.0105661170932307	rs3751863	ENSG00000135698	MPHOSPH6
0.0134760985186729	rs3751865	ENSG00000135698	MPHOSPH6
0.0482042436292283	rs3752082	ENSG00000134030	CTIF
0.0482042436292283	rs3752082	ENSG00000282825	CTIF
0.0384718716026692	rs3752797	ENSG00000072958	AP1M1
0.0227398520428306	rs3752955	ENSG00000106733	NMRK1
0.0114660214041265	rs3757312	ENSG00000155906	RMND1
0.0440309799489955	rs3757424	ENSG00000196456	ZNF775
0.0440309799489955	rs3757424	ENSG00000214022	REPIN1
0.0465921425204716	rs3762001	ENSG00000001036	FUCA2
0.0465921425204716	rs3762001	ENSG00000229036	VDAC1P8
0.037887613123398	rs3762171	ENSG00000103051	COG4
0.0137716310708242	rs3763163	ENSG00000120256	LRP11
0.0137716310708242	rs3763163	ENSG00000285991
0.049745990721503	rs3764779	ENSG00000121578	B4GALT4
0.029354645017105	rs3766	ENSG00000169221	TBC1D10B
0.0355241587109433	rs3767421	ENSG00000077157	PPP1R12B
0.0324733203260696	rs3772219	ENSG00000163947	ARHGEF3
0.0476190476190476	rs3776801	ENSG00000145780	FEM1C
0.0418086255278445	rs3777710	ENSG00000137414	FAM8A1
0.0355222817309905	rs3783044	ENSG00000120675	DNAJC15
0.0182897427861662	rs3784523	ENSG00000131873	CHSY1
0.036094806998765	rs378811	ENSG00000105357	MYH14
0.0102496903102295	rs3795139	ENSG00000101298	SNPH
0.0384424809122997	rs3796908	ENSG00000109519	GRPEL1
0.0487219963994281	rs3797054	ENSG00000156453	PCDH1
0.020124543897689	rs3800373	ENSG00000096060	FKBP5
0.0111888111888112	rs3803176	ENSG00000177119	ANO6
0.0172199108374884	rs3804087	ENSG00000183530	PRR14L
0.0266344378518965	rs3811659	ENSG00000144867	SRPRB
0.0266344378518965	rs3811659	ENSG00000154917	RAB6B
0.021196210611679	rs3814354	ENSG00000082258	CCNT2
0.018692487053766	rs3825970	ENSG00000166173	LARP6
0.0212376513349782	rs3826890	NA	NA
0.0101825015719069	rs3830160	ENSG00000086504	MRPL28
0.00852907466037	rs3891	NA	NA
0.0483687563276315	rs394128	ENSG00000103126	AXIN1
0.039316095146637	rs40311	ENSG00000103342	GSPT1
0.0493158615823981	rs4077410	ENSG00000149930	TAOK2
0.0407808660929519	rs4081753	ENSG00000090861	AARS1
0.0415129798235435	rs4082155	ENSG00000181555	SETD2
0.0193837442085432	rs41174	ENSG00000100330	MTMR3
0.0124776922997111	rs41278286	ENSG00000165238	WNK2
0.0456248463829244	rs41284748	ENSG00000197321	SVIL
0.0394937551042094	rs41301198	ENSG00000142875	PRKACB
0.0357142857142857	rs41310801	ENSG00000078814	MYH7B
0.0379992569515167	rs41317515	ENSG00000143382	ADAMTSL4
0.0196099879100332	rs4144165	ENSG00000132424	PNISR
0.0170721374272434	rs415647	ENSG00000088256	GNA11
0.0433134354499747	rs41623	ENSG00000106025	TSPAN12
0.0263243844452041	rs4245191	ENSG00000160703	NLRX1
0.0379503640914681	rs4305737	ENSG00000152818	UTRN
0.0473882684864995	rs436525	ENSG00000154734	ADAMTS1
0.0189628495248266	rs437604	ENSG00000184619	KRBA2
0.0189628495248266	rs437604	ENSG00000263809
0.00627890019093694	rs442217	ENSG00000154639	CXADR
0.0169458342664718	rs442472	ENSG00000148175	STOM
0.0441526781605142	rs45475999	ENSG00000025293	PHF20
0.0335101412119996	rs45526936	ENSG00000137714	FDX1
0.0324733203260696	rs45528946	ENSG00000100239	PPP6R2
0.0337410393765895	rs45542931	ENSG00000144566	RAB5A
0.0337410393765895	rs45542931	ENSG00000183977	PP2D1
0.0291878029837741	rs45553940	NA	NA
0.0366042119483596	rs4571	ENSG00000059691	GATB
0.0348610118740959	rs4572	ENSG00000120708	TGFBI
0.0260431966862523	rs4577050	ENSG00000140199	SLC12A6
0.0487980928936964	rs458021	ENSG00000083857	FAT1
0.0251584205966915	rs4592	ENSG00000133398	MED10
0.0395163188030263	rs4617691	ENSG00000132953	XPO4
0.0202520131380073	rs4627097	ENSG00000149547	EI24
0.0202520131380073	rs4627097	ENSG00000149557	FEZ1
0.0311740876259308	rs4633	ENSG00000093010	COMT
0.0144748729024909	rs4647899	ENSG00000151320	AKAP6
0.0190839328701951	rs4647940	ENSG00000127418	FGFRL1
0.0370508861230507	rs464826	ENSG00000169925	BRD3
0.0350251961708892	rs4655	ENSG00000165629	ATP5F1C
0.0429722050358207	rs4664301	ENSG00000136536	MARCHF7
0.0122867280449519	rs4669522	ENSG00000172059	KLF11
0.0321278006250155	rs4685	ENSG00000115524	SF3B1
0.0356556188063359	rs4688024	ENSG00000121577	POPDC2
0.0356556188063359	rs4688024	ENSG00000138495	COX17
0.0261416410857739	rs469783	ENSG00000164307	ERAP1
0.0175881438083768	rs4713	ENSG00000119383	PTPA
0.0175881438083768	rs4713	ENSG00000235007
0.0464635044374254	rs471971	ENSG00000168461	RAB31
0.0275318938756296	rs4723023	ENSG00000240230	COX19
0.0434951052426237	rs4746	ENSG00000124767	GLO1
0.0499812376263588	rs4748048	ENSG00000151474	FRMD4A
0.0499812376263588	rs4748048	ENSG00000239665
0.0499812376263588	rs4748048	ENSG00000282246
0.0458925236504884	rs4748727	ENSG00000078114	NEBL
0.0111769219712009	rs4755571	ENSG00000110422	HIPK3
0.0116021197380608	rs4758289	ENSG00000166402	TUB
0.0476516284228742	rs477041	ENSG00000065802	ASB1
0.0326611128763961	rs4799407	ENSG00000141425	RPRD1A
0.0427001149994555	rs4804204	ENSG00000173875	ZNF791
0.0427001149994555	rs4804204	ENSG00000188033	ZNF490
0.0252499003956199	rs4826	ENSG00000084090	STARD7
0.0464639771744483	rs4846048	ENSG00000177000	MTHFR
0.0464639771744483	rs4846048	ENSG00000215910	C1orf167
0.0119617187847635	rs4858770	ENSG00000114166	KAT2B
0.0107874492546704	rs4860107	NA	NA
0.0425705054298416	rs4872271	ENSG00000158856	DMTN
0.0385039532659914	rs4880091	ENSG00000177239	MAN1B1
0.0305193623634766	rs4900071	ENSG00000133943	DGLUCY
0.015755885234086	rs4908772	ENSG00000069424	KCNAB2
0.0142016504836624	rs4910156	ENSG00000166452	AKIP1
0.031290455943722	rs4911163	ENSG00000131069	ACSS2
0.0265624264998975	rs4968044	ENSG00000103404	USP31
0.0395414960683671	rs5030740	ENSG00000132383	RPA1
0.0260663274667501	rs512550	ENSG00000158828	PINK1
0.0424875087883696	rs520897	ENSG00000185418	TARS3
0.0439078147932614	rs531814	ENSG00000143337	TOR1AIP1
0.0381459043301631	rs557	ENSG00000136444	RSAD1
0.0441526781605142	rs55794045	ENSG00000186522	SEPTIN10
0.0342775128793674	rs55798800	ENSG00000131504	DIAPH1
0.048951048951049	rs55850604	NA	NA
0.0349940340422263	rs55872609	ENSG00000122729	ACO1
0.0344206960299003	rs56021350	ENSG00000154358	OBSCN
0.0484848484848485	rs56152380	NA	NA
0.0479696015492647	rs56349329	ENSG00000175224	ATG13
0.0384615384615385	rs5746146	ENSG00000112096	SOD2
0.00472414578588488	rs5749426	ENSG00000100220	RTCB
0.0254912790724393	rs5771107	ENSG00000128159	TUBGCP6
0.021624684302413	rs5810	ENSG00000090020	SLC9A1
0.00230435359311248	rs5842	ENSG00000050820	BCAR1
0.00230435359311248	rs5842	ENSG00000285460	BCAR1
0.00977020048587152	rs5848	ENSG00000030582	GRN
0.00507958726335666	rs59267791	ENSG00000104897	SF3A2
0.0343660380221516	rs597254	ENSG00000166326	TRIM44
0.0431400323954274	rs597255	ENSG00000108786	HSD17B1
0.0324493052663043	rs5996200	ENSG00000100243	CYB5R3
0.0355276508740843	rs5996988	ENSG00000133454	MYO18B
0.0499734568884964	rs600377	ENSG00000168071	CCDC88B
0.0199840376631278	rs6015274	ENSG00000124164	VAPB
0.02325849912163	rs60527165	ENSG00000183624	HMCES
0.0490857749374824	rs6065338	ENSG00000132793	LPIN3
0.0117674598085682	rs6067282	ENSG00000124226	RNF114
0.0422511138008856	rs60714178	ENSG00000112936	C7
0.0325888923057482	rs6110019	ENSG00000089048	ESF1
0.0159337346324904	rs6143063	NA	NA
0.0346406097287656	rs61702598	NA	NA
0.0446392395035558	rs61729904	ENSG00000102796	DHRS12
0.0446392395035558	rs61729904	ENSG00000285444
0.0392537294635701	rs61729940	ENSG00000154678	PDE1C
0.0357700822324908	rs61735763	ENSG00000156256	USP16
0.0333843774620608	rs61741172	ENSG00000139990	DCAF5
0.0487980928936964	rs61744062	NA	NA
0.0153505998069305	rs61748715	ENSG00000163092	XIRP2
0.0386735974340512	rs61750760	ENSG00000163092	XIRP2
0.0171232494603816	rs61895387	ENSG00000152558	TMEM123
0.0117150994204738	rs62039284	ENSG00000185739	SRL
0.0289478637304724	rs62121111	ENSG00000176490	DIRAS1
0.0452199741787572	rs62145930	ENSG00000243667	WDR92
0.0296028739135673	rs62238879	ENSG00000093100
0.0296028739135673	rs62238879	ENSG00000243156	MICAL3
0.0286341748654045	rs6226	ENSG00000140564	FURIN
0.0318684714418605	rs62326345	ENSG00000172399	MYOZ2
0.03471567492161	rs62340893	NA	NA
0.0422632088533459	rs623813	ENSG00000161896	IP6K3
0.0357700822324908	rs62420489	ENSG00000186439	TRDN
0.0243635191435638	rs62472101	NA	NA
0.0216256142161174	rs627262	ENSG00000101558	VAPA
0.0175695727604125	rs630792	ENSG00000161896	IP6K3
0.0146106626473657	rs63618760	NA	NA
0.0329248366173936	rs639233	ENSG00000184007	PTP4A2
0.0395727000490188	rs6464133	ENSG00000033050	ABCF2
0.0395727000490188	rs6464133	ENSG00000285292	ABCF2-H2BE1
0.0428182299512106	rs6497671	ENSG00000103356	EARS2
0.0446392395035558	rs6503875	ENSG00000141295	SCRN2
0.0446392395035558	rs6509138	ENSG00000178386	ZNF223
0.0446392395035558	rs6509138	ENSG00000267022
0.0438128154638007	rs6550	ENSG00000176087	SLC35A4
0.0364469752359134	rs6554852	ENSG00000038382	TRIO
0.0155647243197067	rs6574	ENSG00000124383	MPHOSPH10
0.0346199409807888	rs6597	ENSG00000103266	STUB1
0.0346199409807888	rs6597	ENSG00000161999	JMJD8
0.0131662482812139	rs6601166	ENSG00000165810	BTNL9
0.0238512463226916	rs6605	ENSG00000107281	NPDC1
0.0238512463226916	rs6605	ENSG00000279073
0.0446392395035558	rs66796860	ENSG00000177051	FBXO46
0.0463058764468032	rs66989829	ENSG00000169018	FEM1B
0.041751288380642	rs6709749	ENSG00000134313	KIDINS220
0.0194901551135882	rs6717452	ENSG00000205795	CYS1
0.0392857142857143	rs6771527	ENSG00000188846	RPL14
0.04554737471579	rs6780	ENSG00000147164	SNX12
0.0145687659974158	rs6787	ENSG00000065613	SLK
0.0477954040484353	rs6815	ENSG00000164292	RHOBTB3
0.0477954040484353	rs6815	ENSG00000173221	GLRX
0.0404305630555472	rs682331	ENSG00000135842	NIBAN1
0.0373919547932837	rs6864	ENSG00000198954	KIFBP
0.00764842996829687	rs6873	ENSG00000165716	DIPK1B
0.0447214695661548	rs6874376	ENSG00000187678	SPRY4
0.0432043528096765	rs6875	ENSG00000075568	TMEM131
0.0189245452050785	rs6886492	ENSG00000145740	SLC30A5
0.00150886738113435	rs6891	ENSG00000088833	NSFL1C
0.00174376607872742	rs690216	ENSG00000131378	RFTN1
0.00174376607872742	rs690216	ENSG00000154814	OXNAD1
0.0285393409364219	rs6917	ENSG00000167085	PHB
0.0220946034896536	rs6948	ENSG00000164305	CASP3
0.0416732654960307	rs6967	ENSG00000121057	AKAP1
0.0444444444444444	rs6976421	ENSG00000136193	SCRN1
0.0446172457245322	rs698090	ENSG00000127241	MASP1
0.0327272576985864	rs7000	ENSG00000101150	TPD52L2
0.00893694218011503	rs7004	ENSG00000242372	EIF6
0.00893694218011503	rs7004	ENSG00000261582
0.0335842433850852	rs7019909	ENSG00000086062	B4GALT1
0.0120485396795868	rs7048567	ENSG00000107331	ABCA2
0.0105999173900125	rs7069100	ENSG00000122359	ANXA11
0.00905809889139328	rs707577	ENSG00000124155	PIGT
0.0112389904645329	rs7076239	ENSG00000197321	SVIL
0.0183344235924906	rs708775	ENSG00000143772	ITPKB
0.0138432179207807	rs7091	ENSG00000214063	TSPAN4
0.0211564797347447	rs709592	ENSG00000008838	MED24
0.0428936103112327	rs709816	ENSG00000104320	NBN
0.0383506228586412	rs7115	ENSG00000243927	MRPS6
0.00199770296306157	rs713041	ENSG00000167468	GPX4
0.0311756569612859	rs71310518	ENSG00000144959	NCEH1
0.0330644624709784	rs714909	ENSG00000100105	PATZ1
0.0238095238095238	rs7158458	ENSG00000156381	ANKRD9
0.0417663720844927	rs7187227	ENSG00000007541	PIGQ
0.0199345932977174	rs7187920	ENSG00000103356	EARS2
0.0446392395035558	rs7191331	ENSG00000103042	SLC38A7
0.0416720026838148	rs7201586	ENSG00000183044	ABAT
0.0416720026838148	rs7201586	ENSG00000184857	TMEM186
0.0476729153199741	rs7204	ENSG00000113068	PFDN1
0.0476729153199741	rs7204	ENSG00000120306	CYSTM1
0.0198860790840163	rs7204542	ENSG00000140983	RHOT2
0.017551737830778	rs7207285	ENSG00000177469	CAVIN1
0.0460246378165093	rs7221185	ENSG00000175155	YPEL2
0.0363636363636364	rs7238	ENSG00000205560	CPT1B
0.0363636363636364	rs7238	ENSG00000254413	CHKB-CPT1B
0.0499734568884964	rs7240355	ENSG00000198796	ALPK2
0.0186966543082727	rs7250521	ENSG00000131845	ZNF304
0.00683782477317187	rs7256349	ENSG00000171606	ZNF274
0.0271579709588368	rs72698512	ENSG00000180104	EXOC3
0.0250144118501352	rs72698513	ENSG00000180104	EXOC3
0.0285709943752207	rs72718252	ENSG00000008513	ST3GAL1
0.0350577956581291	rs72823794	ENSG00000183513	COA5
0.0100472777778877	rs7284767	ENSG00000253352	TUG1
0.0433397648008636	rs7308	ENSG00000085832	EPS15
0.0423760694050977	rs73185726	ENSG00000161202	DVL3
0.0166997303220213	rs732286	ENSG00000173641	HSPB7
0.0431215136443015	rs7324	ENSG00000148308	GTF3C5
0.027972027972028	rs7325	ENSG00000133704	IPO8
0.0372755868930639	rs73503004	ENSG00000078328	RBFOX1
0.0439161054628223	rs736991	ENSG00000168874	ATOH8
0.0469061983283182	rs737524	ENSG00000204160	ZDHHC18
0.0485216640710959	rs73852799	ENSG00000144824	PHLDB2
0.047662704545087	rs7387544	ENSG00000175946	KLHL38
0.034046480521277	rs738904	ENSG00000070371	CLTCL1
0.036893844182191	rs7394	ENSG00000213995	NAXD
0.000735835785520162	rs739971	ENSG00000082805	ERC1
0.0144993041515579	rs740074	ENSG00000120709	FAM53C
0.0331689576920775	rs7406	ENSG00000143815	LBR
0.0261064979417488	rs743616	ENSG00000100299	ARSA
0.0182599046423888	rs7451713	ENSG00000001561	ENPP4
0.0337937764461398	rs746489	ENSG00000119383	PTPA
0.0337937764461398	rs746489	ENSG00000235007
0.0256066708253772	rs7472	ENSG00000136891	TEX10
0.0431669201675552	rs748235	ENSG00000156515	HK1
0.0468577641211561	rs7522905	ENSG00000158062	UBXN11
0.0324733203260696	rs75231016	ENSG00000167807
0.0324733203260696	rs75231016	ENSG00000267673	FDX2
0.0139826584862706	rs7527017	ENSG00000185483	ROR1
0.0299992450645147	rs7529452	ENSG00000083444	PLOD1
0.0436150094769151	rs7566	ENSG00000127022	CANX
0.0436150094769151	rs7566	ENSG00000283777	CANX
0.00248625566515961	rs75664851	NA	NA
0.0261680107469877	rs7571	ENSG00000102699	PARP4
0.0261680107469877	rs7571	ENSG00000205822	TPTE2P6
0.040249136773623	rs7578199	ENSG00000115677	HDLBP
0.00263101120039601	rs7581012	ENSG00000163092	XIRP2
0.046065267074583	rs7587	ENSG00000100347	SAMM50
0.0233070069865565	rs7589580	ENSG00000115414	FN1
0.0267156984471795	rs7628293	ENSG00000178053	MLF1
0.0112032408581837	rs7634902	ENSG00000176095	IP6K1
0.0251802934434163	rs7640098	ENSG00000018408	WWTR1
0.0216611420894401	rs7672	ENSG00000103066	PLA2G15
0.0499956616853825	rs76800339	ENSG00000071626	DAZAP1
0.0231095823000992	rs7685	ENSG00000137507	LRRC32
0.0257936196027051	rs7734	ENSG00000135821	GLUL
0.0335664335664336	rs77756953	ENSG00000078967	UBE2D4
0.0181318328296702	rs7789198	NA	NA
0.0238095238095238	rs78073763	ENSG00000007047	MARK4
0.0238095238095238	rs78073763	ENSG00000104866	PPP1R37
0.0279108986427226	rs7823	ENSG00000169271	HSPB3
0.0281342363383398	rs7837891	ENSG00000182197	EXT1
0.0188667420960401	rs7851	ENSG00000135624	CCT7
0.0411638244659485	rs78523	ENSG00000100342	APOL1
0.0173228625729317	rs7881	ENSG00000115350	POLE4
0.0366300603662989	rs7882	ENSG00000140299	BNIP2
0.0445378151260504	rs79317386	ENSG00000125741	OPA3
0.0193837442085432	rs79616802	ENSG00000115073	ACTR1B
0.00205533673339722	rs7971	ENSG00000105877	DNAH11
0.00205533673339722	rs7971	ENSG00000164649	CDCA7L
0.0367607164343654	rs79716074	ENSG00000143727	ACP1
0.00142153803481035	rs7977	ENSG00000108946	PRKAR1A
0.00628518164338448	rs798937	ENSG00000106034	CPED1
0.0172748908974006	rs79936743	ENSG00000134440	NARS1
0.0400451685196769	rs8006	ENSG00000266472	MRPS21
0.0448451188692894	rs8032	ENSG00000140391	TSPAN3
0.0381266497602437	rs8045	ENSG00000114054	PCCB
0.0381266497602437	rs8045	ENSG00000118007	STAG1
0.00918254079318418	rs805423	ENSG00000068878	PSME4
0.0256011291775558	rs805662	ENSG00000065613	SLK
0.00291997824545714	rs8063	ENSG00000103275	UBE2I
0.0153183521185689	rs807024	ENSG00000107816	LZTS2
0.0382363537149135	rs8076632	ENSG00000006282	SPATA20
0.0396348104592012	rs8077024	ENSG00000171302	CANT1
0.0191603078382624	rs8080306	ENSG00000108946	PRKAR1A
0.019047619047619	rs8110928	ENSG00000141905	NFIC
0.0317544862221353	rs8112067	ENSG00000160877	NACC1
0.0117558696762073	rs8139383	ENSG00000189306	RRP7A
0.0402593116615723	rs8205	ENSG00000065029	ZNF76
0.0321759376490169	rs8255	ENSG00000035403	VCL
0.0154408428015614	rs8270	ENSG00000185024	BRF1
0.0296703296703297	rs8295	ENSG00000110917	MLEC
0.0316484282261521	rs8353	ENSG00000099910	KLHL22
0.0316484282261521	rs8353	ENSG00000277971
0.0441526781605142	rs836	ENSG00000158769	F11R
0.0441526781605142	rs836	ENSG00000270149
0.0221789935414154	rs8378	ENSG00000131507	NDFIP1
0.0134466663681321	rs8392	ENSG00000088832	FKBP1A
0.0134466663681321	rs8392	ENSG00000274322
0.0401775637304424	rs8414	ENSG00000133704	IPO8
0.00775002000786935	rs842254	ENSG00000154813	DPH3
0.0407376399909487	rs8444	ENSG00000143418	CERS2
0.0122263575869384	rs846	ENSG00000114480	GBE1
0.0302406252304946	rs8481	ENSG00000102572	STK24
0.0302406252304946	rs8481	ENSG00000152767	FARP1
0.0226224375763475	rs848291	ENSG00000115392	FANCL
0.015204984012266	rs8501	ENSG00000100991	TRPC4AP
0.0445890887147756	rs8548	ENSG00000088808	PPP1R13B
0.0445890887147756	rs8548	ENSG00000100711	ZFYVE21
0.0392156862745098	rs855314	ENSG00000079739	PGM1
0.0405029498105391	rs857147	ENSG00000162409	PRKAA2
0.0156903297930934	rs857148	ENSG00000162409	PRKAA2
0.0292084444625915	rs860694	ENSG00000157570	TSPAN18
0.0292084444625915	rs860694	ENSG00000175274	TP53I11
0.0280813060324194	rs8637	ENSG00000172270	BSG
0.0319282470138248	rs8665	ENSG00000114850	SSR3
0.0487835805419247	rs8782	ENSG00000196781	TLE1
0.033300274216662	rs8784	ENSG00000128849	CGNL1
0.0485692119780215	rs8789	ENSG00000137500	CCDC90B
0.0411392989865547	rs879027	ENSG00000119669	IRF2BPL
0.0176659014365832	rs8793	ENSG00000155957	TMBIM4
0.0176659014365832	rs8793	ENSG00000228144
0.0170913292999357	rs8834	ENSG00000108556	CHRNE
0.0170913292999357	rs8834	ENSG00000141503	MINK1
0.038993706715663	rs8886	ENSG00000138078	PREPL
0.038993706715663	rs8886	ENSG00000138079	SLC3A1
0.0411290322580645	rs897074	ENSG00000068305	MEF2A
0.0256015983955968	rs9124	ENSG00000107929	LARP4B
0.00129806083039792	rs913275	ENSG00000119383	PTPA
0.00129806083039792	rs913275	ENSG00000235007
0.0346814243521722	rs914358	ENSG00000157654	PALM2AKAP2
0.0319985872500008	rs914842	ENSG00000119403	PHF19
0.0282714703174694	rs9174	ENSG00000053900	ANAPC4
0.0310155133568293	rs9205	ENSG00000079459	FDFT1
0.0310155133568293	rs9205	ENSG00000284967
0.0229295552656761	rs9293	ENSG00000183431	SF3A3
0.0410603701105163	rs931992	NA	NA
0.0242424242424242	rs9373491	ENSG00000152822	GRM1
0.0446392395035558	rs9373889	ENSG00000130348	QRSL1
0.00684841929438573	rs9436	ENSG00000141456	PELP1
0.0293935656964232	rs9443	ENSG00000106610	STAG3L4
0.0219846264390755	rs9450	ENSG00000114019	AMOTL2
0.0219846264390755	rs9450	ENSG00000214289	RPL39P5
0.00688803289422484	rs945416	ENSG00000173641	HSPB7
0.0275413352242036	rs9508	ENSG00000130770	ATP5IF1
0.0275413352242036	rs9508	ENSG00000285390	ATP5IF1
0.0290950423124548	rs9512533	ENSG00000152484	USP12
0.027530874967532	rs951781	ENSG00000132688	NES
0.0269607843137255	rs9538	ENSG00000100403	ZC3H7B
0.0409037007374681	rs9538741	ENSG00000083544	TDRD3
0.0175596629257723	rs9578	ENSG00000159023	EPB41
0.0207019683444029	rs9604022	ENSG00000126217	MCF2L
0.0307692307692308	rs9604100	ENSG00000153531	ADPRHL1
0.0210352600305067	rs9610775	ENSG00000100065	CARD10
0.0176988186835871	rs9611519	ENSG00000100395	L3MBTL2
0.0380150684853921	rs9636786	ENSG00000154734	ADAMTS1
0.0169763453059417	rs971	ENSG00000123415	SMUG1
0.0412492090885606	rs9726	ENSG00000100225	FBXO7
0.0101325096199089	rs9756	ENSG00000116285	ERRFI1
0.0418742612397027	rs9804992	ENSG00000060237	WNK1
0.0391413413300714	rs9820194	ENSG00000131381	RBSN
0.0492071981480624	rs9823	ENSG00000167470	MIDN
0.0373322324352186	rs9829683	ENSG00000093167	LRRFIP2
0.0476190476190476	rs9842813	ENSG00000278934
0.028076199477997	rs9851548	ENSG00000138231	DBR1
0.0482371115707496	rs9851766	ENSG00000158186	MRAS
0.0210684669569258	rs9879947	ENSG00000196776	CD47
0.021978021978022	rs9888225	ENSG00000129170	CSRP3
0.0148027494169377	rs989	ENSG00000196743	GM2A
0.023219386789574	rs9905500	ENSG00000175155	YPEL2
0.0331236738909906	rs9929420	ENSG00000103404	USP31
0.0331236738909906	rs9929420	ENSG00000280400
0.0385649460744867	rs9945	ENSG00000090863	GLG1
0.00580961501288569	rs9953	ENSG00000140650	PMM2
0.00580961501288569	rs9953	ENSG00000153048	CARHSP1
0.0121212121212121	rs9962322	NA	NA
0.0476844776966828	rs997547	ENSG00000084090	STARD7
0.0264924424705824	rs9989177	ENSG00000165506	DNAAF2
0.0302353403369066	rs9997	ENSG00000099910	KLHL22
0.0302353403369066	rs9997	ENSG00000277971
NA	NA	NA	NA
NA	NA	NA	NA
NA	NA	NA	NA
NA	NA	NA	NA
NA	NA	NA	NA
NA	NA	NA	NA
NA	NA	NA	NA
NA	NA	NA	NA
NA	NA	NA	NA
NA	NA	NA	NA
NA	NA	NA	NA
NA	NA	NA	NA
NA	NA	NA	NA
NA	NA	NA	NA
NA	NA	NA	NA
NA	NA	NA	NA
NA	NA	NA	NA
NA	NA	NA	NA
NA	NA	NA	NA
NA	NA	NA	NA
NA	NA	NA	NA
NA	NA	NA	NA
NA	NA	NA	NA
NA	NA	NA	NA
NA	NA	NA	NA
NA	NA	NA	NA
NA	NA	NA	NA
NA	NA	NA	NA
NA	NA	NA	NA
NA	NA	NA	NA
NA	NA	NA	NA
NA	NA	NA	NA
NA	NA	NA	NA
NA	NA	NA	NA
NA	NA	NA	NA
NA	NA	NA	NA
NA	NA	NA	NA
NA	NA	NA	NA
NA	NA	NA	NA
NA	NA	NA	NA
NA	NA	NA	NA
NA	NA	NA	NA
NA	NA	NA	NA
NA	NA	NA	NA
NA	NA	NA	NA
NA	NA	NA	NA
NA	NA	NA	NA
NA	NA	NA	NA
NA	NA	NA	NA
NA	NA	NA	NA
NA	NA	NA	NA
NA	NA	NA	NA
NA	NA	NA	NA
NA	NA	NA	NA
NA	NA	NA	NA
NA	NA	NA	NA
NA	NA	NA	NA
NA	NA	NA	NA
NA	NA	NA	NA
NA	NA	NA	NA
NA	NA	NA	NA
NA	NA	NA	NA
NA	NA	NA	NA
NA	NA	NA	NA
NA	NA	NA	NA
NA	NA	NA	NA
NA	NA	NA	NA
NA	NA	NA	NA
NA	NA	NA	NA
NA	NA	NA	NA
NA	NA	NA	NA
NA	NA	NA	NA
NA	NA	NA	NA
NA	NA	NA	NA
NA	NA	NA	NA
NA	NA	NA	NA
NA	NA	NA	NA
NA	NA	NA	NA
NA	NA	NA	NA
NA	NA	NA	NA
NA	NA	NA	NA
NA	NA	NA	NA
NA	NA	NA	NA
NA	NA	NA	NA
NA	NA	NA	NA
NA	NA	NA	NA
NA	NA	NA	NA
NA	NA	NA	NA
NA	NA	NA	NA
NA	NA	NA	NA
NA	NA	NA	NA
NA	NA	NA	NA
NA	NA	NA	NA
NA	NA	NA	NA
NA	NA	NA	NA
NA	NA	NA	NA
NA	NA	NA	NA
NA	NA	NA	NA
NA	NA	NA	NA
NA	NA	NA	NA
NA	NA	NA	NA
NA	NA	NA	NA
NA	NA	NA	NA
NA	NA	NA	NA
NA	NA	NA	NA
NA	NA	NA	NA
NA	NA	NA	NA
NA	NA	NA	NA
NA	NA	NA	NA
NA	NA	NA	NA
NA	NA	NA	NA
NA	NA	NA	NA
NA	NA	NA	NA
NA	NA	NA	NA
NA	NA	NA	NA
NA	NA	NA	NA
NA	NA	NA	NA
NA	NA	NA	NA
NA	NA	NA	NA
NA	NA	NA	NA
NA	NA	NA	NA
NA	NA	NA	NA
NA	NA	NA	NA
NA	NA	NA	NA
NA	NA	NA	NA
NA	NA	NA	NA
NA	NA	NA	NA
NA	NA	NA	NA
NA	NA	NA	NA
NA	NA	NA	NA
NA	NA	NA	NA
NA	NA	NA	NA
NA	NA	NA	NA
NA	NA	NA	NA
NA	NA	NA	NA
NA	NA	NA	NA
NA	NA	NA	NA
NA	NA	NA	NA
NA	NA	NA	NA
NA	NA	NA	NA
NA	NA	NA	NA
NA	NA	NA	NA
NA	NA	NA	NA
NA	NA	NA	NA
NA	NA	NA	NA
NA	NA	NA	NA
NA	NA	NA	NA
NA	NA	NA	NA
NA	NA	NA	NA
NA	NA	NA	NA
NA	NA	NA	NA
NA	NA	NA	NA
NA	NA	NA	NA
NA	NA	NA	NA
NA	NA	NA	NA
NA	NA	NA	NA
NA	NA	NA	NA
NA	NA	NA	NA
NA	NA	NA	NA
NA	NA	NA	NA
NA	NA	NA	NA
NA	NA	NA	NA
NA	NA	NA	NA
NA	NA	NA	NA
NA	NA	NA	NA
NA	NA	NA	NA
NA	NA	NA	NA
NA	NA	NA	NA
NA	NA	NA	NA
NA	NA	NA	NA
NA	NA	NA	NA
NA	NA	NA	NA
NA	NA	NA	NA
NA	NA	NA	NA
NA	NA	NA	NA
NA	NA	NA	NA
NA	NA	NA	NA
NA	NA	NA	NA
NA	NA	NA	NA
NA	NA	NA	NA
NA	NA	NA	NA
NA	NA	NA	NA
NA	NA	NA	NA
NA	NA	NA	NA
NA	NA	NA	NA
NA	NA	NA	NA
NA	NA	NA	NA
NA	NA	NA	NA
NA	NA	NA	NA
NA	NA	NA	NA
NA	NA	NA	NA
NA	NA	NA	NA
NA	NA	NA	NA
NA	NA	NA	NA
NA	NA	NA	NA
NA	NA	NA	NA
NA	NA	NA	NA
NA	NA	NA	NA
NA	NA	NA	NA
NA	NA	NA	NA
NA	NA	NA	NA
NA	NA	NA	NA
NA	NA	NA	NA
NA	NA	NA	NA
NA	NA	NA	NA
NA	NA	NA	NA
NA	NA	NA	NA
NA	NA	NA	NA
NA	NA	NA	NA
NA	NA	NA	NA
NA	NA	NA	NA
NA	NA	NA	NA
NA	NA	NA	NA
NA	NA	NA	NA
NA	NA	NA	NA
NA	NA	NA	NA
NA	NA	NA	NA
NA	NA	NA	NA
NA	NA	NA	NA
NA	NA	NA	NA
NA	NA	NA	NA
NA	NA	NA	NA
NA	NA	NA	NA
NA	NA	NA	NA
NA	NA	NA	NA
NA	NA	NA	NA
NA	NA	NA	NA
NA	NA	NA	NA
NA	NA	NA	NA
NA	NA	NA	NA
NA	NA	NA	NA
NA	NA	NA	NA
NA	NA	NA	NA
NA	NA	NA	NA
NA	NA	NA	NA
NA	NA	NA	NA
NA	NA	NA	NA
NA	NA	NA	NA
NA	NA	NA	NA
NA	NA	NA	NA
NA	NA	NA	NA
NA	NA	NA	NA
NA	NA	NA	NA
NA	NA	NA	NA
NA	NA	NA	NA
NA	NA	NA	NA
NA	NA	NA	NA
NA	NA	NA	NA
NA	NA	NA	NA
NA	NA	NA	NA
NA	NA	NA	NA
NA	NA	NA	NA
NA	NA	NA	NA
NA	NA	NA	NA
NA	NA	NA	NA
NA	NA	NA	NA
NA	NA	NA	NA
NA	NA	NA	NA
NA	NA	NA	NA
NA	NA	NA	NA
NA	NA	NA	NA
NA	NA	NA	NA
NA	NA	NA	NA
NA	NA	NA	NA
NA	NA	NA	NA
NA	NA	NA	NA
NA	NA	NA	NA
NA	NA	NA	NA
NA	NA	NA	NA
NA	NA	NA	NA
NA	NA	NA	NA
NA	NA	NA	NA
NA	NA	NA	NA
NA	NA	NA	NA
NA	NA	NA	NA
NA	NA	NA	NA
NA	NA	NA	NA
NA	NA	NA	NA
NA	NA	NA	NA
NA	NA	NA	NA
NA	NA	NA	NA
NA	NA	NA	NA
NA	NA	NA	NA
NA	NA	NA	NA
NA	NA	NA	NA
NA	NA	NA	NA
NA	NA	NA	NA
NA	NA	NA	NA
NA	NA	NA	NA
NA	NA	NA	NA
NA	NA	NA	NA
NA	NA	NA	NA
NA	NA	NA	NA
NA	NA	NA	NA
NA	NA	NA	NA
NA	NA	NA	NA
NA	NA	NA	NA
NA	NA	NA	NA
NA	NA	NA	NA
NA	NA	NA	NA
NA	NA	NA	NA
NA	NA	NA	NA
NA	NA	NA	NA
NA	NA	NA	NA
NA	NA	NA	NA
NA	NA	NA	NA
NA	NA	NA	NA
NA	NA	NA	NA
NA	NA	NA	NA
NA	NA	NA	NA
NA	NA	NA	NA
NA	NA	NA	NA
NA	NA	NA	NA
NA	NA	NA	NA
NA	NA	NA	NA
NA	NA	NA	NA
NA	NA	NA	NA
NA	NA	NA	NA
NA	NA	NA	NA
NA	NA	NA	NA
NA	NA	NA	NA
NA	NA	NA	NA
NA	NA	NA	NA
NA	NA	NA	NA
NA	NA	NA	NA
NA	NA	NA	NA
NA	NA	NA	NA
NA	NA	NA	NA
NA	NA	NA	NA
NA	NA	NA	NA
NA	NA	NA	NA
NA	NA	NA	NA
NA	NA	NA	NA
NA	NA	NA	NA
NA	NA	NA	NA
NA	NA	NA	NA
NA	NA	NA	NA
NA	NA	NA	NA
NA	NA	NA	NA
NA	NA	NA	NA
NA	NA	NA	NA
NA	NA	NA	NA
NA	NA	NA	NA
NA	NA	NA	NA
NA	NA	NA	NA
NA	NA	NA	NA
NA	NA	NA	NA
NA	NA	NA	NA
NA	NA	NA	NA
NA	NA	NA	NA
NA	NA	NA	NA
NA	NA	NA	NA
NA	NA	NA	NA
NA	NA	NA	NA
NA	NA	NA	NA
NA	NA	NA	NA
NA	NA	NA	NA
NA	NA	NA	NA
NA	NA	NA	NA
NA	NA	NA	NA
NA	NA	NA	NA
NA	NA	NA	NA
NA	NA	NA	NA
NA	NA	NA	NA
NA	NA	NA	NA
NA	NA	NA	NA
NA	NA	NA	NA
NA	NA	NA	NA
NA	NA	NA	NA
NA	NA	NA	NA
NA	NA	NA	NA
NA	NA	NA	NA
NA	NA	NA	NA
NA	NA	NA	NA
NA	NA	NA	NA
NA	NA	NA	NA
NA	NA	NA	NA
NA	NA	NA	NA
NA	NA	NA	NA
NA	NA	NA	NA
NA	NA	NA	NA
NA	NA	NA	NA
NA	NA	NA	NA
NA	NA	NA	NA
NA	NA	NA	NA
NA	NA	NA	NA
NA	NA	NA	NA
NA	NA	NA	NA
NA	NA	NA	NA
NA	NA	NA	NA
NA	NA	NA	NA
NA	NA	NA	NA
NA	NA	NA	NA
NA	NA	NA	NA
NA	NA	NA	NA
NA	NA	NA	NA
NA	NA	NA	NA
NA	NA	NA	NA
NA	NA	NA	NA
NA	NA	NA	NA
NA	NA	NA	NA
NA	NA	NA	NA
NA	NA	NA	NA
NA	NA	NA	NA
NA	NA	NA	NA
NA	NA	NA	NA
NA	NA	NA	NA
NA	NA	NA	NA
NA	NA	NA	NA
NA	NA	NA	NA
NA	NA	NA	NA
NA	NA	NA	NA
NA	NA	NA	NA
NA	NA	NA	NA
NA	NA	NA	NA
NA	NA	NA	NA
NA	NA	NA	NA
NA	NA	NA	NA
NA	NA	NA	NA
NA	NA	NA	NA
NA	NA	NA	NA
NA	NA	NA	NA
NA	NA	NA	NA
NA	NA	NA	NA
NA	NA	NA	NA
NA	NA	NA	NA
NA	NA	NA	NA
NA	NA	NA	NA
NA	NA	NA	NA
NA	NA	NA	NA
NA	NA	NA	NA
NA	NA	NA	NA
NA	NA	NA	NA
NA	NA	NA	NA
NA	NA	NA	NA
NA	NA	NA	NA
NA	NA	NA	NA
NA	NA	NA	NA
NA	NA	NA	NA
NA	NA	NA	NA
NA	NA	NA	NA
NA	NA	NA	NA
NA	NA	NA	NA
NA	NA	NA	NA
NA	NA	NA	NA
NA	NA	NA	NA
NA	NA	NA	NA
NA	NA	NA	NA
NA	NA	NA	NA
NA	NA	NA	NA
NA	NA	NA	NA
NA	NA	NA	NA
NA	NA	NA	NA
NA	NA	NA	NA
NA	NA	NA	NA
NA	NA	NA	NA
NA	NA	NA	NA
NA	NA	NA	NA
NA	NA	NA	NA
NA	NA	NA	NA
NA	NA	NA	NA
NA	NA	NA	NA
NA	NA	NA	NA
NA	NA	NA	NA
NA	NA	NA	NA
NA	NA	NA	NA
NA	NA	NA	NA
NA	NA	NA	NA
NA	NA	NA	NA
NA	NA	NA	NA
NA	NA	NA	NA
NA	NA	NA	NA
NA	NA	NA	NA
NA	NA	NA	NA
NA	NA	NA	NA
NA	NA	NA	NA
NA	NA	NA	NA
NA	NA	NA	NA
NA	NA	NA	NA
NA	NA	NA	NA
NA	NA	NA	NA
NA	NA	NA	NA
NA	NA	NA	NA
NA	NA	NA	NA
NA	NA	NA	NA
NA	NA	NA	NA
NA	NA	NA	NA
NA	NA	NA	NA
NA	NA	NA	NA
NA	NA	NA	NA
NA	NA	NA	NA
NA	NA	NA	NA
NA	NA	NA	NA
NA	NA	NA	NA
NA	NA	NA	NA
NA	NA	NA	NA
NA	NA	NA	NA
NA	NA	NA	NA
NA	NA	NA	NA
NA	NA	NA	NA
NA	NA	NA	NA
NA	NA	NA	NA
NA	NA	NA	NA
NA	NA	NA	NA
NA	NA	NA	NA
NA	NA	NA	NA
NA	NA	NA	NA
NA	NA	NA	NA
NA	NA	NA	NA
NA	NA	NA	NA
NA	NA	NA	NA
NA	NA	NA	NA
NA	NA	NA	NA
NA	NA	NA	NA
NA	NA	NA	NA
NA	NA	NA	NA
NA	NA	NA	NA
NA	NA	NA	NA
NA	NA	NA	NA
NA	NA	NA	NA
NA	NA	NA	NA
NA	NA	NA	NA
NA	NA	NA	NA
NA	NA	NA	NA
NA	NA	NA	NA
NA	NA	NA	NA
NA	NA	NA	NA
NA	NA	NA	NA
NA	NA	NA	NA
NA	NA	NA	NA
NA	NA	NA	NA
NA	NA	NA	NA
NA	NA	NA	NA
NA	NA	NA	NA
NA	NA	NA	NA
NA	NA	NA	NA
NA	NA	NA	NA
NA	NA	NA	NA
NA	NA	NA	NA
NA	NA	NA	NA
NA	NA	NA	NA
NA	NA	NA	NA
NA	NA	NA	NA
NA	NA	NA	NA
NA	NA	NA	NA
NA	NA	NA	NA
NA	NA	NA	NA
NA	NA	NA	NA
NA	NA	NA	NA
NA	NA	NA	NA
NA	NA	NA	NA
NA	NA	NA	NA
NA	NA	NA	NA
NA	NA	NA	NA
NA	NA	NA	NA
NA	NA	NA	NA
NA	NA	NA	NA
NA	NA	NA	NA
NA	NA	NA	NA
NA	NA	NA	NA
NA	NA	NA	NA
NA	NA	NA	NA
NA	NA	NA	NA
NA	NA	NA	NA
NA	NA	NA	NA
NA	NA	NA	NA
NA	NA	NA	NA
NA	NA	NA	NA
NA	NA	NA	NA
NA	NA	NA	NA
NA	NA	NA	NA
NA	NA	NA	NA
NA	NA	NA	NA
NA	NA	NA	NA
NA	NA	NA	NA
NA	NA	NA	NA
NA	NA	NA	NA
NA	NA	NA	NA
NA	NA	NA	NA
NA	NA	NA	NA
NA	NA	NA	NA
NA	NA	NA	NA
NA	NA	NA	NA
NA	NA	NA	NA
NA	NA	NA	NA
NA	NA	NA	NA
NA	NA	NA	NA
NA	NA	NA	NA
NA	NA	NA	NA
NA	NA	NA	NA
NA	NA	NA	NA
NA	NA	NA	NA
NA	NA	NA	NA
NA	NA	NA	NA
NA	NA	NA	NA
NA	NA	NA	NA
NA	NA	NA	NA
NA	NA	NA	NA
NA	NA	NA	NA
NA	NA	NA	NA
NA	NA	NA	NA
NA	NA	NA	NA
NA	NA	NA	NA
NA	NA	NA	NA
NA	NA	NA	NA
NA	NA	NA	NA
NA	NA	NA	NA
NA	NA	NA	NA
NA	NA	NA	NA
NA	NA	NA	NA
NA	NA	NA	NA
NA	NA	NA	NA
NA	NA	NA	NA
NA	NA	NA	NA
NA	NA	NA	NA
NA	NA	NA	NA
NA	NA	NA	NA
NA	NA	NA	NA
NA	NA	NA	NA
NA	NA	NA	NA
NA	NA	NA	NA
NA	NA	NA	NA
NA	NA	NA	NA
NA	NA	NA	NA
NA	NA	NA	NA
NA	NA	NA	NA
NA	NA	NA	NA
NA	NA	NA	NA
NA	NA	NA	NA
NA	NA	NA	NA
NA	NA	NA	NA
NA	NA	NA	NA
NA	NA	NA	NA
NA	NA	NA	NA
NA	NA	NA	NA
NA	NA	NA	NA
NA	NA	NA	NA
NA	NA	NA	NA
NA	NA	NA	NA
NA	NA	NA	NA
NA	NA	NA	NA
NA	NA	NA	NA
NA	NA	NA	NA
NA	NA	NA	NA
NA	NA	NA	NA
NA	NA	NA	NA
NA	NA	NA	NA
NA	NA	NA	NA
NA	NA	NA	NA
NA	NA	NA	NA
NA	NA	NA	NA
NA	NA	NA	NA
NA	NA	NA	NA
NA	NA	NA	NA
NA	NA	NA	NA
NA	NA	NA	NA
NA	NA	NA	NA
NA	NA	NA	NA
NA	NA	NA	NA
NA	NA	NA	NA
NA	NA	NA	NA
NA	NA	NA	NA
NA	NA	NA	NA
NA	NA	NA	NA
NA	NA	NA	NA
NA	NA	NA	NA
NA	NA	NA	NA
NA	NA	NA	NA
NA	NA	NA	NA
NA	NA	NA	NA
NA	NA	NA	NA
NA	NA	NA	NA
NA	NA	NA	NA
NA	NA	NA	NA
NA	NA	NA	NA
NA	NA	NA	NA
NA	NA	NA	NA
NA	NA	NA	NA
NA	NA	NA	NA
NA	NA	NA	NA
NA	NA	NA	NA
NA	NA	NA	NA
NA	NA	NA	NA
NA	NA	NA	NA
NA	NA	NA	NA
NA	NA	NA	NA
NA	NA	NA	NA
NA	NA	NA	NA
NA	NA	NA	NA
NA	NA	NA	NA
NA	NA	NA	NA
NA	NA	NA	NA
NA	NA	NA	NA
NA	NA	NA	NA
NA	NA	NA	NA
NA	NA	NA	NA
NA	NA	NA	NA
NA	NA	NA	NA
NA	NA	NA	NA
NA	NA	NA	NA
NA	NA	NA	NA
NA	NA	NA	NA
NA	NA	NA	NA
NA	NA	NA	NA
NA	NA	NA	NA
NA	NA	NA	NA
NA	NA	NA	NA
NA	NA	NA	NA
NA	NA	NA	NA
NA	NA	NA	NA
NA	NA	NA	NA
NA	NA	NA	NA
NA	NA	NA	NA
NA	NA	NA	NA
NA	NA	NA	NA
NA	NA	NA	NA
NA	NA	NA	NA
NA	NA	NA	NA
NA	NA	NA	NA
NA	NA	NA	NA
NA	NA	NA	NA
NA	NA	NA	NA
NA	NA	NA	NA
NA	NA	NA	NA
NA	NA	NA	NA
NA	NA	NA	NA
NA	NA	NA	NA
NA	NA	NA	NA
NA	NA	NA	NA
NA	NA	NA	NA
NA	NA	NA	NA
NA	NA	NA	NA
NA	NA	NA	NA
NA	NA	NA	NA
NA	NA	NA	NA
NA	NA	NA	NA
NA	NA	NA	NA
NA	NA	NA	NA
NA	NA	NA	NA
NA	NA	NA	NA
NA	NA	NA	NA
NA	NA	NA	NA
NA	NA	NA	NA
NA	NA	NA	NA
NA	NA	NA	NA
NA	NA	NA	NA
NA	NA	NA	NA
NA	NA	NA	NA
NA	NA	NA	NA
NA	NA	NA	NA
NA	NA	NA	NA
NA	NA	NA	NA
NA	NA	NA	NA
NA	NA	NA	NA
NA	NA	NA	NA
NA	NA	NA	NA
NA	NA	NA	NA
NA	NA	NA	NA
NA	NA	NA	NA
NA	NA	NA	NA
NA	NA	NA	NA
NA	NA	NA	NA
NA	NA	NA	NA
NA	NA	NA	NA
NA	NA	NA	NA
NA	NA	NA	NA
NA	NA	NA	NA
NA	NA	NA	NA
NA	NA	NA	NA
NA	NA	NA	NA
NA	NA	NA	NA
NA	NA	NA	NA
NA	NA	NA	NA
NA	NA	NA	NA
NA	NA	NA	NA
NA	NA	NA	NA
NA	NA	NA	NA
NA	NA	NA	NA
NA	NA	NA	NA
NA	NA	NA	NA
NA	NA	NA	NA
NA	NA	NA	NA
NA	NA	NA	NA
NA	NA	NA	NA
NA	NA	NA	NA
NA	NA	NA	NA
NA	NA	NA	NA
NA	NA	NA	NA
NA	NA	NA	NA
NA	NA	NA	NA
NA	NA	NA	NA
NA	NA	NA	NA
NA	NA	NA	NA
NA	NA	NA	NA
NA	NA	NA	NA
NA	NA	NA	NA
NA	NA	NA	NA
NA	NA	NA	NA
NA	NA	NA	NA
NA	NA	NA	NA
NA	NA	NA	NA
NA	NA	NA	NA
NA	NA	NA	NA
NA	NA	NA	NA
NA	NA	NA	NA
NA	NA	NA	NA
NA	NA	NA	NA
NA	NA	NA	NA
NA	NA	NA	NA
NA	NA	NA	NA
NA	NA	NA	NA
NA	NA	NA	NA
NA	NA	NA	NA
NA	NA	NA	NA
NA	NA	NA	NA
NA	NA	NA	NA
NA	NA	NA	NA
NA	NA	NA	NA
NA	NA	NA	NA
NA	NA	NA	NA
NA	NA	NA	NA
NA	NA	NA	NA
NA	NA	NA	NA
NA	NA	NA	NA
NA	NA	NA	NA
NA	NA	NA	NA
NA	NA	NA	NA
NA	NA	NA	NA
NA	NA	NA	NA
NA	NA	NA	NA
NA	NA	NA	NA
NA	NA	NA	NA
NA	NA	NA	NA
NA	NA	NA	NA
NA	NA	NA	NA
NA	NA	NA	NA
NA	NA	NA	NA
NA	NA	NA	NA
NA	NA	NA	NA
NA	NA	NA	NA
NA	NA	NA	NA
NA	NA	NA	NA
NA	NA	NA	NA
NA	NA	NA	NA
NA	NA	NA	NA
NA	NA	NA	NA
NA	NA	NA	NA
NA	NA	NA	NA
NA	NA	NA	NA
NA	NA	NA	NA
NA	NA	NA	NA
NA	NA	NA	NA
NA	NA	NA	NA
NA	NA	NA	NA
NA	NA	NA	NA
NA	NA	NA	NA
[truncated: 85,536 more rows]
