# Supplementary material for: Allele-specific expression analysis for complex genetic phenotypes applied to a unique dilated cardiomyopathy cohort
Source: Sci Rep. 2023 Jan 11;13:564. doi: 10.1038/s41598-023-27591-7 (PMC9834222; doi:10.1038/s41598-023-27591-7)
Supplement: Supplementary file 2 — Supplementary Information 2. [file 41598_2023_27591_MOESM2_ESM.zip › results_2vAll.txt]

pvalue	rsid	ensembl_gene_id	hgnc_symbol
0.0303030303030303	chr17:7222335	NA	NA
0.00790268095773495	rs10131813	ENSG00000215271	HOMEZ
0.0453968577295858	rs1015149	ENSG00000112561	TFEB
0.0481973608737562	rs10156	ENSG00000125753	VASP
0.0494912313713115	rs10176633	ENSG00000003436	TFPI
0.0304230273053412	rs10207	ENSG00000134265	NAPG
0.0368884257070499	rs10401578	NA	NA
0.0441872106597282	rs1042026	ENSG00000196616	ADH1B
0.0069234092730253	rs1042157	ENSG00000196502	SULT1A1
0.0069234092730253	rs1042157	ENSG00000288656
0.0476190476190476	rs1042731	ENSG00000101605	MYOM1
0.0136152014801497	rs1042829	ENSG00000063660	GPC1
0.0374022732958448	rs1043219	ENSG00000101158	NELFCD
0.0374022732958448	rs1043219	ENSG00000101160	CTSZ
0.0494221005241646	rs1043314	ENSG00000149428	HYOU1
0.0494221005241646	rs1043314	ENSG00000280682	HYOU1
0.0410449952238193	rs1043390	ENSG00000166333	ILK
0.0410449952238193	rs1043390	ENSG00000166337	TAF10
0.0111052367229868	rs1044352	ENSG00000169851	PCDH7
0.0332953055136663	rs1044482	ENSG00000172893	DHCR7
0.0142291151376309	rs1044569	ENSG00000006744	ELAC2
0.0198140464311131	rs1045286	ENSG00000143776	CDC42BPA
0.0268830685440037	rs1045456	ENSG00000010165	EEF1AKNMT
0.0479444557701482	rs1046011	ENSG00000116678	LEPR
0.0479444557701482	rs1046011	ENSG00000213625	LEPROT
0.0429229051055837	rs1047086	ENSG00000120694	HSPH1
0.037213573363556	rs1047367	ENSG00000007237	GAS7
0.00892267655216101	rs1047440	ENSG00000168944	CEP120
0.0330113529918719	rs1047769	ENSG00000134899	ERCC5
0.0330113529918719	rs1047769	ENSG00000270181	BIVM-ERCC5
0.0331186043327306	rs1048757	ENSG00000166024	R3HCC1L
0.0377700912186353	rs10497402	ENSG00000091436	MAP3K20
0.0239471904194442	rs10508	ENSG00000103145	HCFC1R1
0.0298678150945088	rs1051476	ENSG00000157557	ETS2
0.0372041208756983	rs1051784	ENSG00000088247	KHSRP
0.0303166233486558	rs1052576	ENSG00000132906	CASP9
0.0163734057542286	rs1052667	ENSG00000160007	ARHGAP35
0.00974216277485785	rs1053088	ENSG00000104442	ARMC1
0.0332147256163454	rs1053902	ENSG00000198162	MAN1A2
0.0415181631111899	rs1055328	ENSG00000173273	TNKS
0.0347402884985901	rs1055362	ENSG00000166169	POLL
0.0347402884985901	rs1055362	ENSG00000166171	DPCD
0.0394892112614922	rs1055364	ENSG00000166169	POLL
0.0394892112614922	rs1055364	ENSG00000166171	DPCD
0.045866780204109	rs1058056	ENSG00000105968	H2AZ2
0.0377045125170286	rs1059196	ENSG00000203618	GP1BB
0.0377045125170286	rs1059196	ENSG00000284874
0.0246847759297463	rs1060041	ENSG00000143164	DCAF6
0.0425976808917439	rs106033	ENSG00000137040	RANBP6
0.0322674799423778	rs1061115	ENSG00000107521	HPS1
0.0347528995560187	rs1061570	ENSG00000169116	PARM1
0.0335488643557145	rs1061657	ENSG00000135111	TBX3
0.0333333333333333	rs1062015	ENSG00000103994	ZNF106
0.0497230417734185	rs1062223	ENSG00000214456	PLIN5
0.038180308256446	rs1063442	ENSG00000205903	ZNF316
0.0255139040507302	rs10638	ENSG00000176871	WSB2
0.0464007409769835	rs1064585	ENSG00000109971	HSPA8
0.0425541065584686	rs10687	ENSG00000163684	RPP14
0.0425541065584686	rs10687	ENSG00000255154	HTD2
0.0170541030836907	rs10732635	ENSG00000163349	HIPK1
0.0323263218804973	rs10763354	ENSG00000198964	SGMS1
0.025172377904173	rs10764690	ENSG00000107897	ACBD5
0.0295331247457955	rs10843796	ENSG00000133704	IPO8
0.0276954044612369	rs10852554	ENSG00000205336	ADGRG1
0.0346960550718608	rs10883887	ENSG00000107957	SH3PXD2A
0.0405330851672276	rs10900799	ENSG00000169567	HINT1
0.0405330851672276	rs10900799	ENSG00000186687	LYRM7
0.0395490947829898	rs10917682	ENSG00000143248	RGS5
0.0227615168219025	rs11065766	ENSG00000111245	MYL2
0.0478536615046841	rs11077858	ENSG00000154258	ABCA9
0.0471326410997373	rs11115	ENSG00000105364	MRPL4
0.0376849376599181	rs11150819	ENSG00000167291	TBC1D16
0.019034246154609	rs11156878	ENSG00000100890	PRORP
0.019034246154609	rs11156878	ENSG00000258790
0.00632673079806777	rs111946713	ENSG00000072609	CHFR
0.00632673079806777	rs111946713	ENSG00000090615	GOLGA3
0.0199371771725191	rs11204907	ENSG00000159445	THEM4
0.0444444444444444	rs112620134	ENSG00000125656	CLPP
0.0301163120520297	rs1126920	ENSG00000063660	GPC1
0.00666352927706572	rs1128427	ENSG00000090316	MAEA
0.0186589582400805	rs1128550	ENSG00000140983	RHOT2
0.0120846133591085	rs1128905	ENSG00000160360	GPSM1
0.0243826013794915	rs1130635	ENSG00000165688	PMPCA
0.0353732303804518	rs1130640	ENSG00000165688	PMPCA
0.0307686883701653	rs113068688	ENSG00000187642	PERM1
0.0139662568949021	rs1130800	ENSG00000134686	PHC2
0.00649957260187785	rs1132843	ENSG00000090863	GLG1
0.0356596288462549	rs1133611	ENSG00000176842	IRX5
0.0439019041558241	rs1136765	ENSG00000111481	COPZ1
0.0360252714373228	rs1137360	ENSG00000185298	CCDC137
0.0375664192699372	rs1139056	ENSG00000093072	ADA2
0.0344952269477906	rs1150910	ENSG00000154358	OBSCN
0.0248603427163583	rs11537748	ENSG00000169926	KLF13
0.0248603427163583	rs11537748	ENSG00000275746	KLF13
0.0356184790615441	rs11538162	ENSG00000197879	MYO1C
0.0494912313713115	rs11539008	ENSG00000074696	HACD3
0.0414470144882513	rs11540020	ENSG00000164237	CMBL
0.049276491733799	rs11546567	ENSG00000165152	PGAP4
0.0434983099074485	rs11555079	ENSG00000010803	SCMH1
0.00434599532658552	rs11555602	ENSG00000164117	FBXO8
0.0311740226519143	rs11577	ENSG00000099940	SNAP29
0.0312396552371827	rs11614375	ENSG00000139289	PHLDA1
0.0439784494408491	rs1169	ENSG00000173230	GOLGB1
0.0455250690154251	rs11692815	NA	NA
0.0377559175845488	rs1171	ENSG00000224870	MRPL20-AS1
0.0377559175845488	rs1171	ENSG00000242485	MRPL20
0.0376198235011798	rs11865499	ENSG00000103510	KAT8
0.0304500624032608	rs11923407	ENSG00000214135
0.0265823161775002	rs12043251	ENSG00000116991	SIPA1L2
0.0235741617684036	rs12188476	ENSG00000169045	HNRNPH1
0.0235741617684036	rs12188476	ENSG00000284254	HNRNPH1
0.049177359837334	rs12196	ENSG00000065911	MTHFD2
0.049177359837334	rs12196	ENSG00000264324
0.0186695563733957	rs12312375	ENSG00000139725	RHOF
0.0186695563733957	rs12312375	ENSG00000188735	TMEM120B
0.0270944532048036	rs12315813	ENSG00000211455	STK38L
0.0484780897772599	rs12337140	ENSG00000107242	PIP5K1B
0.0326084863419742	rs12362759	ENSG00000170946	DNAJC24
0.031257280969573	rs12478169	ENSG00000130414	NDUFA10
0.0351505198601543	rs12484	ENSG00000146535	GNA12
0.0351505198601543	rs12484	ENSG00000174945	AMZ1
0.0441337651692311	rs12697951	ENSG00000124743	KLHL31
0.02943569053967	rs12706950	ENSG00000135218	CD36
0.0380680538235834	rs12712582	ENSG00000119787	ATL2
0.0411168082037289	rs12891473	ENSG00000100883	SRP54
0.0400923753167138	rs12895000	NA	NA
0.040402328719369	rs12915656	ENSG00000136383	ALPK3
0.0409037007374681	rs13112215	ENSG00000164035	EMCN
0.0130367508891366	rs13119659	ENSG00000138768	USO1
0.0460094075762153	rs13228115	ENSG00000170265	ZNF282
0.0486182478909781	rs13265	ENSG00000142459	EVI5L
0.0342157502363015	rs13350	ENSG00000183648	NDUFB1
0.0324065277843579	rs13417	ENSG00000159658	EFCAB14
0.0491324885124445	rs13470	ENSG00000170759	KIF5B
0.0261592367071138	rs137123	ENSG00000100243	CYB5R3
0.0414861085108419	rs137124	ENSG00000100243	CYB5R3
0.0300447664237214	rs14040	ENSG00000100242	SUN2
0.0300447664237214	rs14040	ENSG00000100246	DNAL4
0.0140289872821309	rs14193	ENSG00000100949	RABGGTA
0.0140289872821309	rs14193	ENSG00000285193	RABGGTA
0.0436172834155187	rs1422222	ENSG00000171444	MCC
0.0448544371560686	rs14275	ENSG00000144455	SUMF1
0.0131310334328397	rs14344	ENSG00000132669	RIN2
0.02814700817764	rs1459058	ENSG00000172403	SYNPO2
0.0342882795622129	rs1488374	ENSG00000163820	FYCO1
0.0433253696654633	rs150687	ENSG00000126773	PCNX4
0.0413031872157785	rs1533703	ENSG00000111328	CDK2AP1
0.0413031872157785	rs1533703	ENSG00000130921	C12orf65
0.0310441594401931	rs1545620	ENSG00000099331	MYO9B
0.0482215095930129	rs154786	ENSG00000145819	ARHGAP26
0.0437796207263837	rs1549317	ENSG00000166173	LARP6
0.0105263157894737	rs1564374	ENSG00000240771	ARHGEF25
0.0105263157894737	rs1564374	ENSG00000287908
0.0370508861230507	rs1680030	NA	NA
0.00980392156862745	rs16891446	ENSG00000274750	H3C6
0.0121212121212121	rs169068	ENSG00000162009	SSTR5
0.0380953323631907	rs17030627	ENSG00000163827	LRRC2
0.0427001149994555	rs17258507	ENSG00000166938	DIS3L
0.0102185088930647	rs17296210	ENSG00000135930	EIF4E2
0.0487961263920495	rs17399810	ENSG00000184313	MROH7
0.0487961263920495	rs17399810	ENSG00000271723	MROH7-TTC4
0.0439880746876738	rs17400436	ENSG00000196504	PRPF40A
0.0258787407416281	rs17401588	ENSG00000054523	KIF1B
0.0485325814274011	rs174545	ENSG00000134824	FADS2
0.0485325814274011	rs174545	ENSG00000149485	FADS1
0.0468177083005758	rs17547923	ENSG00000180354	MTURN
0.0348342729899144	rs17663697	ENSG00000107771	CCSER2
0.046730148971977	rs17709314	ENSG00000088387	DOCK9
0.0491063682943462	rs17791685	ENSG00000157500	APPL1
0.0491063682943462	rs17791685	ENSG00000239388	ASB14
0.0404127512197111	rs1800845	ENSG00000196712	NF1
0.0327961275807854	rs1801212	ENSG00000109501	WFS1
0.0385403517642923	rs1805467	ENSG00000167842	MIS12
0.0449753958763235	rs1812397	ENSG00000125733	TRIP10
0.0398007465368211	rs1871900	ENSG00000147439	BIN3
0.0060949315423786	rs1874736	ENSG00000137200	CMTR1
0.0491003428209611	rs1885435	ENSG00000197893	NRAP
0.0403372988763657	rs1957106	ENSG00000100906	NFKBIA
0.0434857317069508	rs1962412	ENSG00000159199	ATP5MC1
0.0434857317069508	rs1962412	ENSG00000248278	SUMO2P17
0.0102165320776454	rs1977420	ENSG00000149089	APIP
0.0186664716137283	rs1983016	ENSG00000198373	WWP2
0.0293549656654862	rs1986694	ENSG00000108439	PNPO
0.0249626401955353	rs1989803	ENSG00000136448	NMT1
0.0137032085561497	rs2004781	ENSG00000110367	DDX6
0.0411449911032495	rs2020861	ENSG00000094963	FMO2
0.0446392395035558	rs2025854	ENSG00000197321	SVIL
0.0163013365692099	rs204468	ENSG00000104853	CLPTM1
0.0485036119711042	rs2070107	ENSG00000213246	SUPT4H1
0.0485036119711042	rs2070107	ENSG00000285897
0.027348188545876	rs2070188	ENSG00000197746	PSAP
0.0115147624053313	rs2070664	ENSG00000159251	ACTC1
0.0412801409512786	rs2106673	ENSG00000196547	MAN2A2
0.0433145330128059	rs2181341	ENSG00000106993	CDC37L1
0.022008132047474	rs2228331	ENSG00000063660	GPC1
0.0398451063907678	rs2229475	ENSG00000142798	HSPG2
0.0432448513084271	rs2230588	ENSG00000162434	JAK1
0.0175236604300743	rs2230854	ENSG00000134900	TPP2
0.0361845785215074	rs2231940	ENSG00000105341	DMAC2
0.0470142928571876	rs2240913	ENSG00000148358	GPR107
0.0494912313713115	rs2241718	ENSG00000105329	TGFB1
0.0494912313713115	rs2241718	ENSG00000142039	CCDC97
0.0106932225223962	rs2253680	ENSG00000138399	FASTKD1
0.0240478191032453	rs2258621	ENSG00000171824	EXOSC10
0.0327887885413801	rs2270812	ENSG00000113272	THG1L
0.0458232570066648	rs2275420	ENSG00000137135	ARHGEF39
0.0458232570066648	rs2275420	ENSG00000159884	CCDC107
0.021978021978022	rs2275780	ENSG00000117362	APH1A
0.021978021978022	rs2275780	ENSG00000118292	C1orf54
0.0449153159286216	rs2276048	ENSG00000165458	INPPL1
0.011635959364073	rs2276314	ENSG00000141428	C18orf21
0.0186472606527168	rs2278857	ENSG00000168803	ADAL
0.0370109411115969	rs2279153	ENSG00000052795	FNIP2
0.0370109411115969	rs2279153	ENSG00000164123	C4orf45
0.0412268333371637	rs2280370	ENSG00000167526	RPL13
0.0363636363636364	rs2286530	ENSG00000141376	BCAS3
0.0365193452279793	rs2287002	ENSG00000099875	MKNK2
0.0266086332788133	rs2287363	ENSG00000095319	NUP188
0.025	rs2288110	ENSG00000115183	TANC1
0.0418970465119843	rs2290470	ENSG00000132561	MATN2
0.0372026197774199	rs2290562	ENSG00000140632	GLYR1
0.0377559175845488	rs2291560	ENSG00000128591	FLNC
0.0335934945784427	rs2291835	ENSG00000154305	MIA3
0.0123949992630698	rs2293012	ENSG00000104872	PIH1D1
0.0133014150316781	rs2293013	ENSG00000104872	PIH1D1
0.0366810987594292	rs2296189	ENSG00000102755	FLT1
0.0435750240023055	rs2296212	ENSG00000080503	SMARCA2
0.0411554920463614	rs2297129	ENSG00000042317	SPATA7
0.0411554920463614	rs2297129	ENSG00000070778	PTPN21
0.0190181777217834	rs2304733	ENSG00000187079	TEAD1
0.0203880493937844	rs2307130	ENSG00000162688	AGL
0.0342093168068962	rs235314	ENSG00000183255	PTTG1IP
0.0334297591460567	rs2406568	ENSG00000015153	YAF2
0.0376849376599181	rs2509	ENSG00000156642	NPTN
0.0295365344312304	rs2511841	ENSG00000173456	RNF26
0.0162337000588954	rs2526246	ENSG00000113396	SLC27A6
0.0190645160878899	rs2544772	ENSG00000058729	RIOK2
0.0286120266318223	rs2546115	ENSG00000129625	REEP5
0.0286120266318223	rs2546115	ENSG00000153037	SRP19
0.0216662412459135	rs2578377	ENSG00000055147	FAM114A2
0.0156135724840296	rs2665987	ENSG00000182473	EXOC7
0.0156135724840296	rs2665987	ENSG00000186919	ZACN
0.0311829312795083	rs268227	ENSG00000154518	ATP5MC3
0.0444444444444444	rs2738465	ENSG00000130164	LDLR
0.0444444444444444	rs2738465	ENSG00000161888	SPC24
0.0231202291822479	rs2804529	ENSG00000156671	SAMD8
0.0345626416902393	rs2805910	NA	NA
0.027390700394536	rs2815274	ENSG00000143248	RGS5
0.0174920144795609	rs28377509	ENSG00000167646	DNAAF3
0.0174920144795609	rs28377509	ENSG00000267110
0.0437070938229613	rs28401733	ENSG00000120907	ADRA1A
0.0199594969685203	rs2842	ENSG00000101134	DOK5
0.0487405708759762	rs284662	ENSG00000177191	B3GNT8
0.0456610048185853	rs28519690	NA	NA
0.0397342205040133	rs2853523	ENSG00000116984	MTR
0.0402549770784605	rs2883438	ENSG00000213741	RPS29
0.0428832669462922	rs28927678	ENSG00000127914	AKAP9
0.0169330440060572	rs2898	ENSG00000105968	H2AZ2
0.023351646418886	rs2926743	ENSG00000196531	NACA
0.023351646418886	rs2926743	ENSG00000285625
0.0470674040318282	rs2941587	ENSG00000115306	SPTBN1
0.0322197940203186	rs2956114	ENSG00000110435	PDHX
0.0322197940203186	rs2956114	ENSG00000149089	APIP
0.0389726421397581	rs2958	ENSG00000169189	NSMCE1
0.0132439179133625	rs2958127	ENSG00000196531	NACA
0.0132439179133625	rs2958127	ENSG00000285625
0.0372764632048493	rs2961936	ENSG00000164609	SLU7
0.0427168912343401	rs3045	ENSG00000154122	ANKH
0.0379494203386518	rs3087772	NA	NA
0.028862228943963	rs3088345	ENSG00000022840	RNF10
0.043980549010796	rs3121453	ENSG00000197893	NRAP
0.0234914571514101	rs3169122	ENSG00000170776	AKAP13
0.00853492041422708	rs3174298	ENSG00000106993	CDC37L1
0.0444997518239548	rs3180348	ENSG00000284526
0.0428769202642556	rs3180370	ENSG00000089048	ESF1
0.0350451242651377	rs3203713	ENSG00000138193	PLCE1
0.024778541992894	rs3204123	ENSG00000188986	NELFB
0.0340927365317609	rs3208305	ENSG00000175445	LPL
0.00410999092257548	rs3208785	ENSG00000182446	NPLOC4
0.0472627773521435	rs3210776	ENSG00000163684	RPP14
0.0472627773521435	rs3210776	ENSG00000255154	HTD2
0.0398451063907678	rs3211074	ENSG00000125703	ATG4C
0.0336207167463645	rs3219156	ENSG00000003393	ALS2
0.0129372378706667	rs324356	ENSG00000029639	TFB1M
0.0084419007388823	rs326217	ENSG00000110514	MADD
0.0291667615369906	rs330910	ENSG00000173281	PPP1R3B
0.0291667615369906	rs330910	ENSG00000285343	PPP1R3B
0.044120133392111	rs3412	ENSG00000104341	LAPTM4B
0.039516520718491	rs34221642	ENSG00000177479	ARIH2
0.0281626956132612	rs34406563	ENSG00000149091	DGKZ
0.021978021978022	rs34714600	ENSG00000267023	LRRC37A16P
0.0279067401549381	rs34967813	ENSG00000198626	RYR2
0.019635302633453	rs35182223	ENSG00000197616	MYH6
0.0100007638905149	rs35456336	ENSG00000147852	VLDLR
0.0446392395035558	rs35462688	ENSG00000116514	RNF19B
0.0418509094679447	rs35704289	ENSG00000180891	CUEDC1
0.0303030303030303	rs35799448	ENSG00000070404	FSTL3
0.0246884670999776	rs360137	ENSG00000133789	SWAP70
0.0324087724251529	rs3728	ENSG00000060762	MPC1
0.0422385446799479	rs3729986	ENSG00000134571	MYBPC3
0.0394937551042094	rs3734187	ENSG00000188994	ZNF292
0.0450980581787694	rs3734748	ENSG00000112320	SOBP
0.0181159337603322	rs3736147	ENSG00000158941	CCAR2
0.0324684768727807	rs3739526	ENSG00000147894	C9orf72
0.013459593224718	rs3741315	ENSG00000177098	SCN4B
0.0294010481903397	rs3742330	ENSG00000100697	DICER1
0.0487607251652148	rs3743613	ENSG00000050820	BCAR1
0.0487607251652148	rs3743613	ENSG00000285460	BCAR1
0.0187146265269015	rs3744113	ENSG00000175662	TOM1L2
0.0366845060363208	rs3744867	ENSG00000198796	ALPK2
0.0333435362530046	rs3745255	ENSG00000129347	KRI1
0.0107896267958192	rs3748386	ENSG00000198373	WWP2
0.0303479417395604	rs3762002	ENSG00000001036	FUCA2
0.0303479417395604	rs3762002	ENSG00000229036	VDAC1P8
0.0449478463466104	rs3762171	ENSG00000103051	COG4
0.0197932127243007	rs3766626	ENSG00000116199	FAM20B
0.0188288707541901	rs3792559	ENSG00000160808	MYL3
0.00647895155593868	rs3795969	ENSG00000155729	KCTD18
0.0494912313713115	rs3802009	ENSG00000106299	WASL
0.0429347615791624	rs3802734	ENSG00000099204	ABLIM1
0.0349437485648613	rs3803626	ENSG00000135686	KLHL36
0.0445731510610476	rs3804087	ENSG00000183530	PRR14L
0.0442847680448102	rs3810910	ENSG00000119321	FKBP15
0.0293549656654862	rs3812547	ENSG00000160360	GPSM1
0.0407791317762798	rs3812581	ENSG00000165688	PMPCA
0.0283886366952067	rs3812595	ENSG00000148396	SEC16A
0.0356032842898721	rs3814	ENSG00000170954	ZNF415
0.0435230601991617	rs3820594	ENSG00000132718	SYT11
0.0409037007374681	rs3828760	ENSG00000112773	TENT5A
0.0148824503172839	rs3829881	ENSG00000134247	PTGFRN
0.0358308620060004	rs383167	ENSG00000112877	CEP72
0.0358308620060004	rs383167	ENSG00000171368	TPPP
0.0184163179301927	rs3889	ENSG00000167962	ZNF598
0.017151433379915	rs3889190	NA	NA
0.0482950890613113	rs3893730	ENSG00000129946	SHC2
0.0249080128482529	rs399535	ENSG00000100612	DHRS7
0.0249080128482529	rs399535	ENSG00000126773	PCNX4
0.0498725065064733	rs4081753	ENSG00000090861	AARS1
0.0398401411678156	rs41292598	ENSG00000203867	RBM20
0.0242638487263638	rs41507953	ENSG00000120915	EPHX2
0.0159573365395892	rs4151117	ENSG00000006210	CX3CL1
0.0338715361470248	rs42663	ENSG00000105793	GTPBP10
0.0329607433625688	rs444271	ENSG00000196562	SULF2
0.0462520223694954	rs4522	ENSG00000230989	HSBP1
0.0349537786912584	rs4524046	NA	NA
0.0248738950612734	rs4647899	ENSG00000151320	AKAP6
0.0302349155254365	rs4659709	ENSG00000077522	ACTN2
0.0487405708759762	rs4691455	ENSG00000164125	GASK1B
0.043956043956044	rs4695	ENSG00000198931	APRT
0.0379045054741099	rs4739	ENSG00000112110	MRPL18
0.0246301116285725	rs4758038	ENSG00000175390	EIF3F
0.021978021978022	rs4776055	ENSG00000128989	ARPP19
0.0438270444399616	rs4792311	ENSG00000006744	ELAC2
0.0465555001958774	rs4799	ENSG00000143870	PDIA6
0.0152533728938561	rs480668	ENSG00000114503	NCBP2
0.027972027972028	rs4823562	NA	NA
0.011619939983631	rs485660	ENSG00000143028	SYPL2
0.040550089523092	rs4896543	NA	NA
0.0363636363636364	rs4918858	ENSG00000197893	NRAP
0.0213366547800671	rs4969520	NA	NA
0.0446386641647573	rs497582	ENSG00000110435	PDHX
0.0444444444444444	rs4978872	ENSG00000157654	PALM2AKAP2
0.0156280960355368	rs550	ENSG00000120029	ARMH3
0.0255012809077191	rs553948	ENSG00000145990	GFOD1
0.0375274934444348	rs55677157	ENSG00000141456	PELP1
0.027972027972028	rs56106611	ENSG00000160145	KALRN
0.0483969077378599	rs5748469	ENSG00000184470	TXNRD2
0.037431582290968	rs5866	ENSG00000175414	ARL10
0.037431582290968	rs5866	ENSG00000175416	CLTB
0.0369100944669547	rs6006689	ENSG00000188677	PARVB
0.029588596599989	rs60422476	ENSG00000077097	TOP2B
0.0227095520947115	rs6115001	ENSG00000154930	ACSS1
0.0218645568627142	rs6115003	ENSG00000154930	ACSS1
0.011045983887501	rs61729940	ENSG00000154678	PDE1C
0.0377488210126652	rs61731692	ENSG00000128284	APOL3
0.0444444444444444	rs61733949	ENSG00000124193	SRSF6
0.0444444444444444	rs61733949	ENSG00000288000
0.0380952380952381	rs61768207	NA	NA
0.0256410256410256	rs61819993	ENSG00000118194	TNNT2
0.0223484904005401	rs627911	ENSG00000165526	RPUSD4
0.0405569873368539	rs6439081	ENSG00000074416	MGLL
0.049860203756907	rs6554852	ENSG00000038382	TRIO
0.0319476394396891	rs6589664	ENSG00000149582	TMEM25
0.0226702327457794	rs6636	ENSG00000100580	TMED8
0.048415426430927	rs6734	ENSG00000114503	NCBP2
0.0381891138013456	rs6775309	ENSG00000152642	GPD1L
0.0274249304133505	rs6788436	ENSG00000152642	GPD1L
0.0415129798235435	rs6799559	ENSG00000152642	GPD1L
0.0235854225210124	rs6799728	ENSG00000152642	GPD1L
0.0128640847759141	rs6815	ENSG00000164292	RHOBTB3
0.0128640847759141	rs6815	ENSG00000173221	GLRX
0.0498948493428093	rs6839	ENSG00000196502	SULT1A1
0.0498948493428093	rs6839	ENSG00000288656
0.00933961619452472	rs6875	ENSG00000075568	TMEM131
0.0106888889418218	rs6891	ENSG00000088833	NSFL1C
0.0380952380952381	rs6939909	ENSG00000186439	TRDN
0.0272942535744399	rs6945323	ENSG00000106266	SNX8
0.0376179163287783	rs698366	ENSG00000134970	TMED7
0.0376179163287783	rs698366	ENSG00000251201	TMED7-TICAM2
0.0392396882407783	rs701801	ENSG00000107521	HPS1
0.00547128044271571	rs705193	ENSG00000163866	SMIM12
0.00547128044271571	rs705193	ENSG00000187513	GJA4
0.0128548105726705	rs7058	ENSG00000135956	TMEM127
0.0490509577903143	rs7085589	ENSG00000132334	PTPRE
0.0463815120481891	rs708621	ENSG00000092964	DPYSL2
0.0449802386154962	rs709284	ENSG00000175727	MLXIP
0.0497990284897822	rs710443	ENSG00000058866	DGKG
0.0334090973089884	rs710889	ENSG00000160014	CALM3
0.0409037007374681	rs712853	ENSG00000276045	ORAI1
0.0277255499718156	rs7133	ENSG00000165733	BMS1
0.00596322848488515	rs7161953	ENSG00000035664	DAPK2
0.0184893183644798	rs7230	ENSG00000168291	PDHB
0.00322013627817207	rs7254820	ENSG00000133243	BTBD2
0.0314297198445949	rs7265	ENSG00000168461	RAB31
0.0441526781605142	rs72768767	ENSG00000167978	SRRM2
0.0265557238216812	rs7278	ENSG00000129187	DCTD
0.0360531687919805	rs7283	ENSG00000105171	POP4
0.0222454973346919	rs72834418	ENSG00000161940	BCL6B
0.0176923076923077	rs72836956	ENSG00000203867	RBM20
0.0328031023656766	rs734200	ENSG00000164576	SAP30L
0.0444444444444444	rs73640819	ENSG00000101986	ABCD1
0.0392530108276438	rs74045046	ENSG00000187642	PERM1
0.0371090351190073	rs7407	ENSG00000008130	NADK
0.0406860336597602	rs7501812	ENSG00000175662	TOM1L2
0.0479872040292712	rs75160992	ENSG00000166347	CYB5A
0.0434857317069508	rs7522310	ENSG00000077522	ACTN2
0.038895474123885	rs758017	ENSG00000105298	CACTIN
0.0227728836906777	rs7632	ENSG00000172059	KLF11
0.046203998129139	rs7675987	ENSG00000184178	SCFD2
0.00143001242047122	rs7685	ENSG00000137507	LRRC32
0.0255403743533545	rs7729	ENSG00000149218	ENDOD1
0.0213903743315508	rs7804477	NA	NA
0.0142382633920496	rs7805	ENSG00000097033	SH3GLB1
0.0403043456855549	rs78409522	ENSG00000086062	B4GALT1
0.0360135248185223	rs7843828	ENSG00000158941	CCAR2
0.0334677419354839	rs8007	ENSG00000121577	POPDC2
0.0472924552774952	rs8011060	NA	NA
0.0233918128654971	rs8016546	ENSG00000100626	GALNT16
0.0477745845565028	rs8040457	ENSG00000064726	BTBD1
0.0444444444444444	rs8081507	ENSG00000141456	PELP1
0.0410028880145298	rs8110964	ENSG00000099331	MYO9B
0.0204209947235585	rs8139383	ENSG00000189306	RRP7A
0.0386915681033328	rs8202	ENSG00000186815	TPCN1
0.0491063682943462	rs8384	ENSG00000187837	H1-2
0.0135256700619578	rs8414	ENSG00000133704	IPO8
0.0446392395035558	rs8440	ENSG00000091140	DLD
0.0434338740763411	rs8470	ENSG00000170144	HNRNPA3
0.0219225694563094	rs848291	ENSG00000115392	FANCL
0.0311316017701695	rs8601	ENSG00000052126	PLEKHA5
0.0414321017585639	rs861544	ENSG00000126214	KLC1
0.0264364671890801	rs8891	ENSG00000176410	DNAJC30
0.0206270184708086	rs889613	ENSG00000135686	KLHL36
0.0166666666666667	rs8902	ENSG00000129946	SHC2
0.0130718954248366	rs8905	ENSG00000108946	PRKAR1A
0.0394207423686502	rs8995	ENSG00000168005	SPINDOC
0.023130513409572	rs9081	ENSG00000167962	ZNF598
0.0487980928936964	rs9103	ENSG00000147894	C9orf72
0.0430776427431645	rs910397	ENSG00000101417	PXMP4
0.0177453450927508	rs9222	ENSG00000180370	PAK2
0.0283423842611685	rs9259	ENSG00000169504	CLIC4
0.0320463205050572	rs9265	ENSG00000099889	ARVCF
0.0331186043327306	rs9333490	ENSG00000143198	MGST3
0.0441526781605142	rs9379860	ENSG00000186470	BTN3A2
0.00513088433133221	rs9400379	ENSG00000203797	DDO
0.0156511054092515	rs9436	ENSG00000141456	PELP1
0.0216149986418799	rs9451	ENSG00000133398	MED10
0.012280701754386	rs9474613	ENSG00000124743	KLHL31
0.0101960083605438	rs9604098	ENSG00000153531	ADPRHL1
0.0174436526543587	rs9604099	ENSG00000153531	ADPRHL1
0.0363636363636364	rs9619	ENSG00000076043	REXO2
0.037897441672807	rs9763	ENSG00000001561	ENPP4
0.0319968980450148	rs9851548	ENSG00000138231	DBR1
0.0363636363636364	rs9859105	ENSG00000144824	PHLDB2
0.0413269405590003	rs9939035	ENSG00000087263	OGFOD1
0.0413269405590003	rs9939035	ENSG00000125124	BBS2
0.0413269405590003	rs9939035	ENSG00000288725
0.0443982936349544	rs9944810	ENSG00000198796	ALPK2
0.0476190476190476	rs9948	ENSG00000163126	ANKRD23
0.0476190476190476	rs9948	ENSG00000168763	CNNM3
0.049645215153222	rs9956630	ENSG00000198796	ALPK2
0.0115598370595154	rs9958735	ENSG00000198796	ALPK2
0.0442048125326485	rs9989177	ENSG00000165506	DNAAF2
NA	NA	NA	NA
NA	NA	NA	NA
NA	NA	NA	NA
NA	NA	NA	NA
NA	NA	NA	NA
NA	NA	NA	NA
NA	NA	NA	NA
NA	NA	NA	NA
NA	NA	NA	NA
NA	NA	NA	NA
NA	NA	NA	NA
NA	NA	NA	NA
NA	NA	NA	NA
NA	NA	NA	NA
NA	NA	NA	NA
NA	NA	NA	NA
NA	NA	NA	NA
NA	NA	NA	NA
NA	NA	NA	NA
NA	NA	NA	NA
NA	NA	NA	NA
NA	NA	NA	NA
NA	NA	NA	NA
NA	NA	NA	NA
NA	NA	NA	NA
NA	NA	NA	NA
NA	NA	NA	NA
NA	NA	NA	NA
NA	NA	NA	NA
NA	NA	NA	NA
NA	NA	NA	NA
NA	NA	NA	NA
NA	NA	NA	NA
NA	NA	NA	NA
NA	NA	NA	NA
NA	NA	NA	NA
NA	NA	NA	NA
NA	NA	NA	NA
NA	NA	NA	NA
NA	NA	NA	NA
NA	NA	NA	NA
NA	NA	NA	NA
NA	NA	NA	NA
NA	NA	NA	NA
NA	NA	NA	NA
NA	NA	NA	NA
NA	NA	NA	NA
NA	NA	NA	NA
NA	NA	NA	NA
NA	NA	NA	NA
NA	NA	NA	NA
NA	NA	NA	NA
NA	NA	NA	NA
NA	NA	NA	NA
NA	NA	NA	NA
NA	NA	NA	NA
NA	NA	NA	NA
NA	NA	NA	NA
NA	NA	NA	NA
NA	NA	NA	NA
NA	NA	NA	NA
NA	NA	NA	NA
NA	NA	NA	NA
NA	NA	NA	NA
NA	NA	NA	NA
NA	NA	NA	NA
NA	NA	NA	NA
NA	NA	NA	NA
NA	NA	NA	NA
NA	NA	NA	NA
NA	NA	NA	NA
NA	NA	NA	NA
NA	NA	NA	NA
NA	NA	NA	NA
NA	NA	NA	NA
NA	NA	NA	NA
NA	NA	NA	NA
NA	NA	NA	NA
NA	NA	NA	NA
NA	NA	NA	NA
NA	NA	NA	NA
NA	NA	NA	NA
NA	NA	NA	NA
NA	NA	NA	NA
NA	NA	NA	NA
NA	NA	NA	NA
NA	NA	NA	NA
NA	NA	NA	NA
NA	NA	NA	NA
NA	NA	NA	NA
NA	NA	NA	NA
NA	NA	NA	NA
NA	NA	NA	NA
NA	NA	NA	NA
NA	NA	NA	NA
NA	NA	NA	NA
NA	NA	NA	NA
NA	NA	NA	NA
NA	NA	NA	NA
NA	NA	NA	NA
NA	NA	NA	NA
NA	NA	NA	NA
NA	NA	NA	NA
NA	NA	NA	NA
NA	NA	NA	NA
NA	NA	NA	NA
NA	NA	NA	NA
NA	NA	NA	NA
NA	NA	NA	NA
NA	NA	NA	NA
NA	NA	NA	NA
NA	NA	NA	NA
NA	NA	NA	NA
NA	NA	NA	NA
NA	NA	NA	NA
NA	NA	NA	NA
NA	NA	NA	NA
NA	NA	NA	NA
NA	NA	NA	NA
NA	NA	NA	NA
NA	NA	NA	NA
NA	NA	NA	NA
NA	NA	NA	NA
NA	NA	NA	NA
NA	NA	NA	NA
NA	NA	NA	NA
NA	NA	NA	NA
NA	NA	NA	NA
NA	NA	NA	NA
NA	NA	NA	NA
NA	NA	NA	NA
NA	NA	NA	NA
NA	NA	NA	NA
NA	NA	NA	NA
NA	NA	NA	NA
NA	NA	NA	NA
NA	NA	NA	NA
NA	NA	NA	NA
NA	NA	NA	NA
NA	NA	NA	NA
NA	NA	NA	NA
NA	NA	NA	NA
NA	NA	NA	NA
NA	NA	NA	NA
NA	NA	NA	NA
NA	NA	NA	NA
NA	NA	NA	NA
NA	NA	NA	NA
NA	NA	NA	NA
NA	NA	NA	NA
NA	NA	NA	NA
NA	NA	NA	NA
NA	NA	NA	NA
NA	NA	NA	NA
NA	NA	NA	NA
NA	NA	NA	NA
NA	NA	NA	NA
NA	NA	NA	NA
NA	NA	NA	NA
NA	NA	NA	NA
NA	NA	NA	NA
NA	NA	NA	NA
NA	NA	NA	NA
NA	NA	NA	NA
NA	NA	NA	NA
NA	NA	NA	NA
NA	NA	NA	NA
NA	NA	NA	NA
NA	NA	NA	NA
NA	NA	NA	NA
NA	NA	NA	NA
NA	NA	NA	NA
NA	NA	NA	NA
NA	NA	NA	NA
NA	NA	NA	NA
NA	NA	NA	NA
NA	NA	NA	NA
NA	NA	NA	NA
NA	NA	NA	NA
NA	NA	NA	NA
NA	NA	NA	NA
NA	NA	NA	NA
NA	NA	NA	NA
NA	NA	NA	NA
NA	NA	NA	NA
NA	NA	NA	NA
NA	NA	NA	NA
NA	NA	NA	NA
NA	NA	NA	NA
NA	NA	NA	NA
NA	NA	NA	NA
NA	NA	NA	NA
NA	NA	NA	NA
NA	NA	NA	NA
NA	NA	NA	NA
NA	NA	NA	NA
NA	NA	NA	NA
NA	NA	NA	NA
NA	NA	NA	NA
NA	NA	NA	NA
NA	NA	NA	NA
NA	NA	NA	NA
NA	NA	NA	NA
NA	NA	NA	NA
NA	NA	NA	NA
NA	NA	NA	NA
NA	NA	NA	NA
NA	NA	NA	NA
NA	NA	NA	NA
NA	NA	NA	NA
NA	NA	NA	NA
NA	NA	NA	NA
NA	NA	NA	NA
NA	NA	NA	NA
NA	NA	NA	NA
NA	NA	NA	NA
NA	NA	NA	NA
NA	NA	NA	NA
NA	NA	NA	NA
NA	NA	NA	NA
NA	NA	NA	NA
NA	NA	NA	NA
NA	NA	NA	NA
NA	NA	NA	NA
NA	NA	NA	NA
NA	NA	NA	NA
NA	NA	NA	NA
NA	NA	NA	NA
NA	NA	NA	NA
NA	NA	NA	NA
NA	NA	NA	NA
NA	NA	NA	NA
NA	NA	NA	NA
NA	NA	NA	NA
NA	NA	NA	NA
NA	NA	NA	NA
NA	NA	NA	NA
NA	NA	NA	NA
NA	NA	NA	NA
NA	NA	NA	NA
NA	NA	NA	NA
NA	NA	NA	NA
NA	NA	NA	NA
NA	NA	NA	NA
NA	NA	NA	NA
NA	NA	NA	NA
NA	NA	NA	NA
NA	NA	NA	NA
NA	NA	NA	NA
NA	NA	NA	NA
NA	NA	NA	NA
NA	NA	NA	NA
NA	NA	NA	NA
NA	NA	NA	NA
NA	NA	NA	NA
NA	NA	NA	NA
NA	NA	NA	NA
NA	NA	NA	NA
NA	NA	NA	NA
NA	NA	NA	NA
NA	NA	NA	NA
NA	NA	NA	NA
NA	NA	NA	NA
NA	NA	NA	NA
NA	NA	NA	NA
NA	NA	NA	NA
NA	NA	NA	NA
NA	NA	NA	NA
NA	NA	NA	NA
NA	NA	NA	NA
NA	NA	NA	NA
NA	NA	NA	NA
NA	NA	NA	NA
NA	NA	NA	NA
NA	NA	NA	NA
NA	NA	NA	NA
NA	NA	NA	NA
NA	NA	NA	NA
NA	NA	NA	NA
NA	NA	NA	NA
NA	NA	NA	NA
NA	NA	NA	NA
NA	NA	NA	NA
NA	NA	NA	NA
NA	NA	NA	NA
NA	NA	NA	NA
NA	NA	NA	NA
NA	NA	NA	NA
NA	NA	NA	NA
NA	NA	NA	NA
NA	NA	NA	NA
NA	NA	NA	NA
NA	NA	NA	NA
NA	NA	NA	NA
NA	NA	NA	NA
NA	NA	NA	NA
NA	NA	NA	NA
NA	NA	NA	NA
NA	NA	NA	NA
NA	NA	NA	NA
NA	NA	NA	NA
NA	NA	NA	NA
NA	NA	NA	NA
NA	NA	NA	NA
NA	NA	NA	NA
NA	NA	NA	NA
NA	NA	NA	NA
NA	NA	NA	NA
NA	NA	NA	NA
NA	NA	NA	NA
NA	NA	NA	NA
NA	NA	NA	NA
NA	NA	NA	NA
NA	NA	NA	NA
NA	NA	NA	NA
NA	NA	NA	NA
NA	NA	NA	NA
NA	NA	NA	NA
NA	NA	NA	NA
NA	NA	NA	NA
NA	NA	NA	NA
NA	NA	NA	NA
NA	NA	NA	NA
NA	NA	NA	NA
NA	NA	NA	NA
NA	NA	NA	NA
NA	NA	NA	NA
NA	NA	NA	NA
NA	NA	NA	NA
NA	NA	NA	NA
NA	NA	NA	NA
NA	NA	NA	NA
NA	NA	NA	NA
NA	NA	NA	NA
NA	NA	NA	NA
NA	NA	NA	NA
NA	NA	NA	NA
NA	NA	NA	NA
NA	NA	NA	NA
NA	NA	NA	NA
NA	NA	NA	NA
NA	NA	NA	NA
NA	NA	NA	NA
NA	NA	NA	NA
NA	NA	NA	NA
NA	NA	NA	NA
NA	NA	NA	NA
NA	NA	NA	NA
NA	NA	NA	NA
NA	NA	NA	NA
NA	NA	NA	NA
NA	NA	NA	NA
NA	NA	NA	NA
NA	NA	NA	NA
NA	NA	NA	NA
NA	NA	NA	NA
NA	NA	NA	NA
NA	NA	NA	NA
NA	NA	NA	NA
NA	NA	NA	NA
NA	NA	NA	NA
NA	NA	NA	NA
NA	NA	NA	NA
NA	NA	NA	NA
NA	NA	NA	NA
NA	NA	NA	NA
NA	NA	NA	NA
NA	NA	NA	NA
NA	NA	NA	NA
NA	NA	NA	NA
NA	NA	NA	NA
NA	NA	NA	NA
NA	NA	NA	NA
NA	NA	NA	NA
NA	NA	NA	NA
NA	NA	NA	NA
NA	NA	NA	NA
NA	NA	NA	NA
NA	NA	NA	NA
NA	NA	NA	NA
NA	NA	NA	NA
NA	NA	NA	NA
NA	NA	NA	NA
NA	NA	NA	NA
NA	NA	NA	NA
NA	NA	NA	NA
NA	NA	NA	NA
NA	NA	NA	NA
NA	NA	NA	NA
NA	NA	NA	NA
NA	NA	NA	NA
NA	NA	NA	NA
NA	NA	NA	NA
NA	NA	NA	NA
NA	NA	NA	NA
NA	NA	NA	NA
NA	NA	NA	NA
NA	NA	NA	NA
NA	NA	NA	NA
NA	NA	NA	NA
NA	NA	NA	NA
NA	NA	NA	NA
NA	NA	NA	NA
NA	NA	NA	NA
NA	NA	NA	NA
NA	NA	NA	NA
NA	NA	NA	NA
NA	NA	NA	NA
NA	NA	NA	NA
NA	NA	NA	NA
NA	NA	NA	NA
NA	NA	NA	NA
NA	NA	NA	NA
NA	NA	NA	NA
NA	NA	NA	NA
NA	NA	NA	NA
NA	NA	NA	NA
NA	NA	NA	NA
NA	NA	NA	NA
NA	NA	NA	NA
NA	NA	NA	NA
NA	NA	NA	NA
NA	NA	NA	NA
NA	NA	NA	NA
NA	NA	NA	NA
NA	NA	NA	NA
NA	NA	NA	NA
NA	NA	NA	NA
NA	NA	NA	NA
NA	NA	NA	NA
NA	NA	NA	NA
NA	NA	NA	NA
NA	NA	NA	NA
NA	NA	NA	NA
NA	NA	NA	NA
NA	NA	NA	NA
NA	NA	NA	NA
NA	NA	NA	NA
NA	NA	NA	NA
NA	NA	NA	NA
NA	NA	NA	NA
NA	NA	NA	NA
NA	NA	NA	NA
NA	NA	NA	NA
NA	NA	NA	NA
NA	NA	NA	NA
NA	NA	NA	NA
NA	NA	NA	NA
NA	NA	NA	NA
NA	NA	NA	NA
NA	NA	NA	NA
NA	NA	NA	NA
NA	NA	NA	NA
NA	NA	NA	NA
NA	NA	NA	NA
NA	NA	NA	NA
NA	NA	NA	NA
NA	NA	NA	NA
NA	NA	NA	NA
NA	NA	NA	NA
NA	NA	NA	NA
NA	NA	NA	NA
NA	NA	NA	NA
NA	NA	NA	NA
NA	NA	NA	NA
NA	NA	NA	NA
NA	NA	NA	NA
NA	NA	NA	NA
NA	NA	NA	NA
NA	NA	NA	NA
NA	NA	NA	NA
NA	NA	NA	NA
NA	NA	NA	NA
NA	NA	NA	NA
NA	NA	NA	NA
NA	NA	NA	NA
NA	NA	NA	NA
NA	NA	NA	NA
NA	NA	NA	NA
NA	NA	NA	NA
NA	NA	NA	NA
NA	NA	NA	NA
NA	NA	NA	NA
NA	NA	NA	NA
NA	NA	NA	NA
NA	NA	NA	NA
NA	NA	NA	NA
NA	NA	NA	NA
NA	NA	NA	NA
NA	NA	NA	NA
NA	NA	NA	NA
NA	NA	NA	NA
NA	NA	NA	NA
NA	NA	NA	NA
NA	NA	NA	NA
NA	NA	NA	NA
NA	NA	NA	NA
NA	NA	NA	NA
NA	NA	NA	NA
NA	NA	NA	NA
NA	NA	NA	NA
NA	NA	NA	NA
NA	NA	NA	NA
NA	NA	NA	NA
NA	NA	NA	NA
NA	NA	NA	NA
NA	NA	NA	NA
NA	NA	NA	NA
NA	NA	NA	NA
NA	NA	NA	NA
NA	NA	NA	NA
NA	NA	NA	NA
NA	NA	NA	NA
NA	NA	NA	NA
NA	NA	NA	NA
NA	NA	NA	NA
NA	NA	NA	NA
NA	NA	NA	NA
NA	NA	NA	NA
NA	NA	NA	NA
NA	NA	NA	NA
NA	NA	NA	NA
NA	NA	NA	NA
NA	NA	NA	NA
NA	NA	NA	NA
NA	NA	NA	NA
NA	NA	NA	NA
NA	NA	NA	NA
NA	NA	NA	NA
NA	NA	NA	NA
NA	NA	NA	NA
NA	NA	NA	NA
NA	NA	NA	NA
NA	NA	NA	NA
NA	NA	NA	NA
NA	NA	NA	NA
NA	NA	NA	NA
NA	NA	NA	NA
NA	NA	NA	NA
NA	NA	NA	NA
NA	NA	NA	NA
NA	NA	NA	NA
NA	NA	NA	NA
NA	NA	NA	NA
NA	NA	NA	NA
NA	NA	NA	NA
NA	NA	NA	NA
NA	NA	NA	NA
NA	NA	NA	NA
NA	NA	NA	NA
NA	NA	NA	NA
NA	NA	NA	NA
NA	NA	NA	NA
NA	NA	NA	NA
NA	NA	NA	NA
NA	NA	NA	NA
NA	NA	NA	NA
NA	NA	NA	NA
NA	NA	NA	NA
NA	NA	NA	NA
NA	NA	NA	NA
NA	NA	NA	NA
NA	NA	NA	NA
NA	NA	NA	NA
NA	NA	NA	NA
NA	NA	NA	NA
NA	NA	NA	NA
NA	NA	NA	NA
NA	NA	NA	NA
NA	NA	NA	NA
NA	NA	NA	NA
NA	NA	NA	NA
NA	NA	NA	NA
NA	NA	NA	NA
NA	NA	NA	NA
NA	NA	NA	NA
NA	NA	NA	NA
NA	NA	NA	NA
NA	NA	NA	NA
NA	NA	NA	NA
NA	NA	NA	NA
NA	NA	NA	NA
NA	NA	NA	NA
NA	NA	NA	NA
NA	NA	NA	NA
NA	NA	NA	NA
NA	NA	NA	NA
NA	NA	NA	NA
NA	NA	NA	NA
NA	NA	NA	NA
NA	NA	NA	NA
NA	NA	NA	NA
NA	NA	NA	NA
NA	NA	NA	NA
NA	NA	NA	NA
NA	NA	NA	NA
NA	NA	NA	NA
NA	NA	NA	NA
NA	NA	NA	NA
NA	NA	NA	NA
NA	NA	NA	NA
NA	NA	NA	NA
NA	NA	NA	NA
NA	NA	NA	NA
NA	NA	NA	NA
NA	NA	NA	NA
NA	NA	NA	NA
NA	NA	NA	NA
NA	NA	NA	NA
NA	NA	NA	NA
NA	NA	NA	NA
NA	NA	NA	NA
NA	NA	NA	NA
NA	NA	NA	NA
NA	NA	NA	NA
NA	NA	NA	NA
NA	NA	NA	NA
NA	NA	NA	NA
NA	NA	NA	NA
NA	NA	NA	NA
NA	NA	NA	NA
NA	NA	NA	NA
NA	NA	NA	NA
NA	NA	NA	NA
NA	NA	NA	NA
NA	NA	NA	NA
NA	NA	NA	NA
NA	NA	NA	NA
NA	NA	NA	NA
NA	NA	NA	NA
NA	NA	NA	NA
NA	NA	NA	NA
NA	NA	NA	NA
NA	NA	NA	NA
NA	NA	NA	NA
NA	NA	NA	NA
NA	NA	NA	NA
NA	NA	NA	NA
NA	NA	NA	NA
NA	NA	NA	NA
NA	NA	NA	NA
NA	NA	NA	NA
NA	NA	NA	NA
NA	NA	NA	NA
NA	NA	NA	NA
NA	NA	NA	NA
NA	NA	NA	NA
NA	NA	NA	NA
NA	NA	NA	NA
NA	NA	NA	NA
NA	NA	NA	NA
NA	NA	NA	NA
NA	NA	NA	NA
NA	NA	NA	NA
NA	NA	NA	NA
NA	NA	NA	NA
NA	NA	NA	NA
NA	NA	NA	NA
NA	NA	NA	NA
NA	NA	NA	NA
NA	NA	NA	NA
NA	NA	NA	NA
NA	NA	NA	NA
NA	NA	NA	NA
NA	NA	NA	NA
NA	NA	NA	NA
NA	NA	NA	NA
NA	NA	NA	NA
NA	NA	NA	NA
NA	NA	NA	NA
NA	NA	NA	NA
NA	NA	NA	NA
NA	NA	NA	NA
NA	NA	NA	NA
NA	NA	NA	NA
NA	NA	NA	NA
NA	NA	NA	NA
NA	NA	NA	NA
NA	NA	NA	NA
NA	NA	NA	NA
NA	NA	NA	NA
NA	NA	NA	NA
NA	NA	NA	NA
NA	NA	NA	NA
NA	NA	NA	NA
NA	NA	NA	NA
NA	NA	NA	NA
NA	NA	NA	NA
NA	NA	NA	NA
NA	NA	NA	NA
NA	NA	NA	NA
NA	NA	NA	NA
NA	NA	NA	NA
NA	NA	NA	NA
NA	NA	NA	NA
NA	NA	NA	NA
NA	NA	NA	NA
NA	NA	NA	NA
NA	NA	NA	NA
NA	NA	NA	NA
NA	NA	NA	NA
NA	NA	NA	NA
NA	NA	NA	NA
NA	NA	NA	NA
NA	NA	NA	NA
NA	NA	NA	NA
NA	NA	NA	NA
NA	NA	NA	NA
NA	NA	NA	NA
NA	NA	NA	NA
NA	NA	NA	NA
NA	NA	NA	NA
NA	NA	NA	NA
NA	NA	NA	NA
NA	NA	NA	NA
NA	NA	NA	NA
NA	NA	NA	NA
NA	NA	NA	NA
NA	NA	NA	NA
NA	NA	NA	NA
NA	NA	NA	NA
NA	NA	NA	NA
NA	NA	NA	NA
NA	NA	NA	NA
NA	NA	NA	NA
NA	NA	NA	NA
NA	NA	NA	NA
NA	NA	NA	NA
NA	NA	NA	NA
NA	NA	NA	NA
NA	NA	NA	NA
NA	NA	NA	NA
NA	NA	NA	NA
NA	NA	NA	NA
NA	NA	NA	NA
NA	NA	NA	NA
NA	NA	NA	NA
NA	NA	NA	NA
NA	NA	NA	NA
NA	NA	NA	NA
NA	NA	NA	NA
NA	NA	NA	NA
NA	NA	NA	NA
NA	NA	NA	NA
NA	NA	NA	NA
NA	NA	NA	NA
NA	NA	NA	NA
NA	NA	NA	NA
NA	NA	NA	NA
NA	NA	NA	NA
NA	NA	NA	NA
NA	NA	NA	NA
NA	NA	NA	NA
NA	NA	NA	NA
NA	NA	NA	NA
NA	NA	NA	NA
NA	NA	NA	NA
NA	NA	NA	NA
NA	NA	NA	NA
NA	NA	NA	NA
NA	NA	NA	NA
NA	NA	NA	NA
NA	NA	NA	NA
NA	NA	NA	NA
NA	NA	NA	NA
NA	NA	NA	NA
NA	NA	NA	NA
NA	NA	NA	NA
NA	NA	NA	NA
NA	NA	NA	NA
NA	NA	NA	NA
NA	NA	NA	NA
NA	NA	NA	NA
NA	NA	NA	NA
NA	NA	NA	NA
NA	NA	NA	NA
NA	NA	NA	NA
NA	NA	NA	NA
NA	NA	NA	NA
NA	NA	NA	NA
NA	NA	NA	NA
NA	NA	NA	NA
NA	NA	NA	NA
NA	NA	NA	NA
NA	NA	NA	NA
NA	NA	NA	NA
NA	NA	NA	NA
NA	NA	NA	NA
NA	NA	NA	NA
NA	NA	NA	NA
NA	NA	NA	NA
NA	NA	NA	NA
NA	NA	NA	NA
NA	NA	NA	NA
NA	NA	NA	NA
NA	NA	NA	NA
NA	NA	NA	NA
NA	NA	NA	NA
NA	NA	NA	NA
NA	NA	NA	NA
NA	NA	NA	NA
NA	NA	NA	NA
NA	NA	NA	NA
NA	NA	NA	NA
NA	NA	NA	NA
NA	NA	NA	NA
NA	NA	NA	NA
NA	NA	NA	NA
NA	NA	NA	NA
NA	NA	NA	NA
NA	NA	NA	NA
NA	NA	NA	NA
NA	NA	NA	NA
NA	NA	NA	NA
NA	NA	NA	NA
NA	NA	NA	NA
NA	NA	NA	NA
NA	NA	NA	NA
NA	NA	NA	NA
NA	NA	NA	NA
NA	NA	NA	NA
NA	NA	NA	NA
NA	NA	NA	NA
NA	NA	NA	NA
NA	NA	NA	NA
NA	NA	NA	NA
NA	NA	NA	NA
NA	NA	NA	NA
NA	NA	NA	NA
NA	NA	NA	NA
NA	NA	NA	NA
NA	NA	NA	NA
NA	NA	NA	NA
NA	NA	NA	NA
NA	NA	NA	NA
NA	NA	NA	NA
NA	NA	NA	NA
NA	NA	NA	NA
NA	NA	NA	NA
NA	NA	NA	NA
NA	NA	NA	NA
NA	NA	NA	NA
NA	NA	NA	NA
NA	NA	NA	NA
NA	NA	NA	NA
NA	NA	NA	NA
NA	NA	NA	NA
NA	NA	NA	NA
NA	NA	NA	NA
NA	NA	NA	NA
NA	NA	NA	NA
NA	NA	NA	NA
NA	NA	NA	NA
NA	NA	NA	NA
NA	NA	NA	NA
NA	NA	NA	NA
NA	NA	NA	NA
NA	NA	NA	NA
NA	NA	NA	NA
NA	NA	NA	NA
NA	NA	NA	NA
NA	NA	NA	NA
NA	NA	NA	NA
NA	NA	NA	NA
NA	NA	NA	NA
NA	NA	NA	NA
NA	NA	NA	NA
NA	NA	NA	NA
NA	NA	NA	NA
NA	NA	NA	NA
NA	NA	NA	NA
NA	NA	NA	NA
NA	NA	NA	NA
NA	NA	NA	NA
NA	NA	NA	NA
NA	NA	NA	NA
NA	NA	NA	NA
NA	NA	NA	NA
NA	NA	NA	NA
NA	NA	NA	NA
NA	NA	NA	NA
NA	NA	NA	NA
NA	NA	NA	NA
NA	NA	NA	NA
NA	NA	NA	NA
NA	NA	NA	NA
NA	NA	NA	NA
NA	NA	NA	NA
NA	NA	NA	NA
NA	NA	NA	NA
NA	NA	NA	NA
NA	NA	NA	NA
NA	NA	NA	NA
NA	NA	NA	NA
NA	NA	NA	NA
NA	NA	NA	NA
NA	NA	NA	NA
NA	NA	NA	NA
NA	NA	NA	NA
NA	NA	NA	NA
NA	NA	NA	NA
NA	NA	NA	NA
NA	NA	NA	NA
NA	NA	NA	NA
NA	NA	NA	NA
NA	NA	NA	NA
NA	NA	NA	NA
NA	NA	NA	NA
NA	NA	NA	NA
NA	NA	NA	NA
NA	NA	NA	NA
NA	NA	NA	NA
NA	NA	NA	NA
NA	NA	NA	NA
NA	NA	NA	NA
NA	NA	NA	NA
NA	NA	NA	NA
NA	NA	NA	NA
NA	NA	NA	NA
NA	NA	NA	NA
NA	NA	NA	NA
NA	NA	NA	NA
NA	NA	NA	NA
NA	NA	NA	NA
NA	NA	NA	NA
NA	NA	NA	NA
NA	NA	NA	NA
NA	NA	NA	NA
NA	NA	NA	NA
NA	NA	NA	NA
NA	NA	NA	NA
NA	NA	NA	NA
NA	NA	NA	NA
NA	NA	NA	NA
NA	NA	NA	NA
NA	NA	NA	NA
NA	NA	NA	NA
NA	NA	NA	NA
NA	NA	NA	NA
NA	NA	NA	NA
NA	NA	NA	NA
NA	NA	NA	NA
NA	NA	NA	NA
NA	NA	NA	NA
NA	NA	NA	NA
NA	NA	NA	NA
NA	NA	NA	NA
NA	NA	NA	NA
NA	NA	NA	NA
NA	NA	NA	NA
NA	NA	NA	NA
NA	NA	NA	NA
NA	NA	NA	NA
NA	NA	NA	NA
NA	NA	NA	NA
NA	NA	NA	NA
NA	NA	NA	NA
NA	NA	NA	NA
NA	NA	NA	NA
NA	NA	NA	NA
NA	NA	NA	NA
NA	NA	NA	NA
NA	NA	NA	NA
NA	NA	NA	NA
NA	NA	NA	NA
NA	NA	NA	NA
NA	NA	NA	NA
NA	NA	NA	NA
NA	NA	NA	NA
NA	NA	NA	NA
NA	NA	NA	NA
NA	NA	NA	NA
NA	NA	NA	NA
NA	NA	NA	NA
NA	NA	NA	NA
NA	NA	NA	NA
NA	NA	NA	NA
NA	NA	NA	NA
NA	NA	NA	NA
NA	NA	NA	NA
NA	NA	NA	NA
NA	NA	NA	NA
NA	NA	NA	NA
NA	NA	NA	NA
NA	NA	NA	NA
NA	NA	NA	NA
NA	NA	NA	NA
NA	NA	NA	NA
NA	NA	NA	NA
NA	NA	NA	NA
NA	NA	NA	NA
NA	NA	NA	NA
NA	NA	NA	NA
NA	NA	NA	NA
NA	NA	NA	NA
NA	NA	NA	NA
NA	NA	NA	NA
NA	NA	NA	NA
NA	NA	NA	NA
NA	NA	NA	NA
NA	NA	NA	NA
NA	NA	NA	NA
NA	NA	NA	NA
NA	NA	NA	NA
NA	NA	NA	NA
NA	NA	NA	NA
NA	NA	NA	NA
NA	NA	NA	NA
NA	NA	NA	NA
NA	NA	NA	NA
NA	NA	NA	NA
NA	NA	NA	NA
NA	NA	NA	NA
NA	NA	NA	NA
NA	NA	NA	NA
NA	NA	NA	NA
NA	NA	NA	NA
NA	NA	NA	NA
NA	NA	NA	NA
NA	NA	NA	NA
NA	NA	NA	NA
NA	NA	NA	NA
NA	NA	NA	NA
NA	NA	NA	NA
NA	NA	NA	NA
NA	NA	NA	NA
NA	NA	NA	NA
NA	NA	NA	NA
NA	NA	NA	NA
NA	NA	NA	NA
NA	NA	NA	NA
NA	NA	NA	NA
NA	NA	NA	NA
NA	NA	NA	NA
NA	NA	NA	NA
NA	NA	NA	NA
NA	NA	NA	NA
NA	NA	NA	NA
NA	NA	NA	NA
NA	NA	NA	NA
NA	NA	NA	NA
NA	NA	NA	NA
NA	NA	NA	NA
NA	NA	NA	NA
NA	NA	NA	NA
NA	NA	NA	NA
NA	NA	NA	NA
NA	NA	NA	NA
NA	NA	NA	NA
NA	NA	NA	NA
NA	NA	NA	NA
NA	NA	NA	NA
NA	NA	NA	NA
NA	NA	NA	NA
NA	NA	NA	NA
NA	NA	NA	NA
NA	NA	NA	NA
NA	NA	NA	NA
NA	NA	NA	NA
NA	NA	NA	NA
NA	NA	NA	NA
NA	NA	NA	NA
NA	NA	NA	NA
NA	NA	NA	NA
NA	NA	NA	NA
NA	NA	NA	NA
NA	NA	NA	NA
NA	NA	NA	NA
NA	NA	NA	NA
NA	NA	NA	NA
NA	NA	NA	NA
NA	NA	NA	NA
NA	NA	NA	NA
NA	NA	NA	NA
NA	NA	NA	NA
NA	NA	NA	NA
NA	NA	NA	NA
NA	NA	NA	NA
NA	NA	NA	NA
NA	NA	NA	NA
NA	NA	NA	NA
NA	NA	NA	NA
NA	NA	NA	NA
NA	NA	NA	NA
NA	NA	NA	NA
NA	NA	NA	NA
NA	NA	NA	NA
NA	NA	NA	NA
NA	NA	NA	NA
NA	NA	NA	NA
NA	NA	NA	NA
NA	NA	NA	NA
NA	NA	NA	NA
NA	NA	NA	NA
NA	NA	NA	NA
NA	NA	NA	NA
NA	NA	NA	NA
NA	NA	NA	NA
NA	NA	NA	NA
NA	NA	NA	NA
NA	NA	NA	NA
NA	NA	NA	NA
NA	NA	NA	NA
NA	NA	NA	NA
NA	NA	NA	NA
NA	NA	NA	NA
NA	NA	NA	NA
NA	NA	NA	NA
NA	NA	NA	NA
NA	NA	NA	NA
NA	NA	NA	NA
NA	NA	NA	NA
NA	NA	NA	NA
NA	NA	NA	NA
NA	NA	NA	NA
NA	NA	NA	NA
NA	NA	NA	NA
NA	NA	NA	NA
NA	NA	NA	NA
NA	NA	NA	NA
NA	NA	NA	NA
NA	NA	NA	NA
NA	NA	NA	NA
NA	NA	NA	NA
NA	NA	NA	NA
NA	NA	NA	NA
NA	NA	NA	NA
NA	NA	NA	NA
NA	NA	NA	NA
NA	NA	NA	NA
NA	NA	NA	NA
NA	NA	NA	NA
NA	NA	NA	NA
NA	NA	NA	NA
NA	NA	NA	NA
NA	NA	NA	NA
NA	NA	NA	NA
NA	NA	NA	NA
NA	NA	NA	NA
NA	NA	NA	NA
NA	NA	NA	NA
NA	NA	NA	NA
NA	NA	NA	NA
NA	NA	NA	NA
NA	NA	NA	NA
NA	NA	NA	NA
NA	NA	NA	NA
NA	NA	NA	NA
NA	NA	NA	NA
NA	NA	NA	NA
NA	NA	NA	NA
NA	NA	NA	NA
NA	NA	NA	NA
NA	NA	NA	NA
NA	NA	NA	NA
NA	NA	NA	NA
NA	NA	NA	NA
NA	NA	NA	NA
NA	NA	NA	NA
NA	NA	NA	NA
NA	NA	NA	NA
NA	NA	NA	NA
NA	NA	NA	NA
NA	NA	NA	NA
NA	NA	NA	NA
NA	NA	NA	NA
NA	NA	NA	NA
NA	NA	NA	NA
NA	NA	NA	NA
NA	NA	NA	NA
NA	NA	NA	NA
NA	NA	NA	NA
NA	NA	NA	NA
NA	NA	NA	NA
NA	NA	NA	NA
NA	NA	NA	NA
NA	NA	NA	NA
NA	NA	NA	NA
NA	NA	NA	NA
NA	NA	NA	NA
NA	NA	NA	NA
NA	NA	NA	NA
NA	NA	NA	NA
NA	NA	NA	NA
NA	NA	NA	NA
NA	NA	NA	NA
NA	NA	NA	NA
NA	NA	NA	NA
NA	NA	NA	NA
NA	NA	NA	NA
NA	NA	NA	NA
NA	NA	NA	NA
NA	NA	NA	NA
NA	NA	NA	NA
NA	NA	NA	NA
NA	NA	NA	NA
NA	NA	NA	NA
NA	NA	NA	NA
NA	NA	NA	NA
NA	NA	NA	NA
NA	NA	NA	NA
NA	NA	NA	NA
NA	NA	NA	NA
NA	NA	NA	NA
NA	NA	NA	NA
NA	NA	NA	NA
NA	NA	NA	NA
NA	NA	NA	NA
NA	NA	NA	NA
NA	NA	NA	NA
NA	NA	NA	NA
NA	NA	NA	NA
NA	NA	NA	NA
NA	NA	NA	NA
NA	NA	NA	NA
NA	NA	NA	NA
NA	NA	NA	NA
NA	NA	NA	NA
NA	NA	NA	NA
NA	NA	NA	NA
NA	NA	NA	NA
NA	NA	NA	NA
NA	NA	NA	NA
NA	NA	NA	NA
NA	NA	NA	NA
NA	NA	NA	NA
NA	NA	NA	NA
NA	NA	NA	NA
NA	NA	NA	NA
NA	NA	NA	NA
NA	NA	NA	NA
NA	NA	NA	NA
NA	NA	NA	NA
NA	NA	NA	NA
NA	NA	NA	NA
NA	NA	NA	NA
NA	NA	NA	NA
NA	NA	NA	NA
NA	NA	NA	NA
NA	NA	NA	NA
NA	NA	NA	NA
NA	NA	NA	NA
NA	NA	NA	NA
NA	NA	NA	NA
NA	NA	NA	NA
NA	NA	NA	NA
NA	NA	NA	NA
NA	NA	NA	NA
NA	NA	NA	NA
NA	NA	NA	NA
NA	NA	NA	NA
NA	NA	NA	NA
NA	NA	NA	NA
NA	NA	NA	NA
NA	NA	NA	NA
NA	NA	NA	NA
NA	NA	NA	NA
NA	NA	NA	NA
NA	NA	NA	NA
NA	NA	NA	NA
NA	NA	NA	NA
NA	NA	NA	NA
NA	NA	NA	NA
NA	NA	NA	NA
NA	NA	NA	NA
NA	NA	NA	NA
NA	NA	NA	NA
NA	NA	NA	NA
NA	NA	NA	NA
NA	NA	NA	NA
NA	NA	NA	NA
NA	NA	NA	NA
NA	NA	NA	NA
NA	NA	NA	NA
NA	NA	NA	NA
NA	NA	NA	NA
NA	NA	NA	NA
NA	NA	NA	NA
NA	NA	NA	NA
NA	NA	NA	NA
NA	NA	NA	NA
NA	NA	NA	NA
NA	NA	NA	NA
NA	NA	NA	NA
NA	NA	NA	NA
NA	NA	NA	NA
NA	NA	NA	NA
NA	NA	NA	NA
NA	NA	NA	NA
NA	NA	NA	NA
NA	NA	NA	NA
NA	NA	NA	NA
NA	NA	NA	NA
NA	NA	NA	NA
NA	NA	NA	NA
NA	NA	NA	NA
NA	NA	NA	NA
NA	NA	NA	NA
NA	NA	NA	NA
NA	NA	NA	NA
NA	NA	NA	NA
NA	NA	NA	NA
NA	NA	NA	NA
NA	NA	NA	NA
NA	NA	NA	NA
NA	NA	NA	NA
NA	NA	NA	NA
NA	NA	NA	NA
NA	NA	NA	NA
NA	NA	NA	NA
NA	NA	NA	NA
NA	NA	NA	NA
NA	NA	NA	NA
NA	NA	NA	NA
NA	NA	NA	NA
NA	NA	NA	NA
NA	NA	NA	NA
NA	NA	NA	NA
NA	NA	NA	NA
NA	NA	NA	NA
NA	NA	NA	NA
NA	NA	NA	NA
NA	NA	NA	NA
NA	NA	NA	NA
NA	NA	NA	NA
NA	NA	NA	NA
NA	NA	NA	NA
NA	NA	NA	NA
NA	NA	NA	NA
NA	NA	NA	NA
NA	NA	NA	NA
NA	NA	NA	NA
NA	NA	NA	NA
NA	NA	NA	NA
NA	NA	NA	NA
NA	NA	NA	NA
NA	NA	NA	NA
NA	NA	NA	NA
NA	NA	NA	NA
NA	NA	NA	NA
NA	NA	NA	NA
NA	NA	NA	NA
NA	NA	NA	NA
NA	NA	NA	NA
NA	NA	NA	NA
NA	NA	NA	NA
NA	NA	NA	NA
NA	NA	NA	NA
NA	NA	NA	NA
NA	NA	NA	NA
NA	NA	NA	NA
NA	NA	NA	NA
NA	NA	NA	NA
NA	NA	NA	NA
NA	NA	NA	NA
NA	NA	NA	NA
NA	NA	NA	NA
NA	NA	NA	NA
NA	NA	NA	NA
NA	NA	NA	NA
NA	NA	NA	NA
NA	NA	NA	NA
NA	NA	NA	NA
NA	NA	NA	NA
NA	NA	NA	NA
NA	NA	NA	NA
NA	NA	NA	NA
NA	NA	NA	NA
NA	NA	NA	NA
NA	NA	NA	NA
NA	NA	NA	NA
NA	NA	NA	NA
NA	NA	NA	NA
NA	NA	NA	NA
NA	NA	NA	NA
NA	NA	NA	NA
NA	NA	NA	NA
NA	NA	NA	NA
NA	NA	NA	NA
NA	NA	NA	NA
NA	NA	NA	NA
NA	NA	NA	NA
NA	NA	NA	NA
NA	NA	NA	NA
NA	NA	NA	NA
NA	NA	NA	NA
NA	NA	NA	NA
NA	NA	NA	NA
NA	NA	NA	NA
NA	NA	NA	NA
NA	NA	NA	NA
NA	NA	NA	NA
NA	NA	NA	NA
NA	NA	NA	NA
NA	NA	NA	NA
NA	NA	NA	NA
NA	NA	NA	NA
NA	NA	NA	NA
NA	NA	NA	NA
NA	NA	NA	NA
NA	NA	NA	NA
NA	NA	NA	NA
NA	NA	NA	NA
NA	NA	NA	NA
NA	NA	NA	NA
NA	NA	NA	NA
NA	NA	NA	NA
NA	NA	NA	NA
NA	NA	NA	NA
NA	NA	NA	NA
NA	NA	NA	NA
NA	NA	NA	NA
NA	NA	NA	NA
NA	NA	NA	NA
NA	NA	NA	NA
NA	NA	NA	NA
NA	NA	NA	NA
NA	NA	NA	NA
NA	NA	NA	NA
NA	NA	NA	NA
NA	NA	NA	NA
NA	NA	NA	NA
NA	NA	NA	NA
NA	NA	NA	NA
NA	NA	NA	NA
NA	NA	NA	NA
NA	NA	NA	NA
NA	NA	NA	NA
NA	NA	NA	NA
NA	NA	NA	NA
NA	NA	NA	NA
NA	NA	NA	NA
NA	NA	NA	NA
NA	NA	NA	NA
NA	NA	NA	NA
NA	NA	NA	NA
NA	NA	NA	NA
NA	NA	NA	NA
NA	NA	NA	NA
NA	NA	NA	NA
NA	NA	NA	NA
NA	NA	NA	NA
NA	NA	NA	NA
NA	NA	NA	NA
NA	NA	NA	NA
NA	NA	NA	NA
NA	NA	NA	NA
NA	NA	NA	NA
NA	NA	NA	NA
NA	NA	NA	NA
NA	NA	NA	NA
NA	NA	NA	NA
NA	NA	NA	NA
NA	NA	NA	NA
NA	NA	NA	NA
NA	NA	NA	NA
NA	NA	NA	NA
NA	NA	NA	NA
NA	NA	NA	NA
NA	NA	NA	NA
NA	NA	NA	NA
NA	NA	NA	NA
NA	NA	NA	NA
NA	NA	NA	NA
NA	NA	NA	NA
NA	NA	NA	NA
NA	NA	NA	NA
NA	NA	NA	NA
NA	NA	NA	NA
NA	NA	NA	NA
NA	NA	NA	NA
NA	NA	NA	NA
NA	NA	NA	NA
NA	NA	NA	NA
NA	NA	NA	NA
NA	NA	NA	NA
NA	NA	NA	NA
NA	NA	NA	NA
NA	NA	NA	NA
NA	NA	NA	NA
NA	NA	NA	NA
NA	NA	NA	NA
NA	NA	NA	NA
NA	NA	NA	NA
NA	NA	NA	NA
NA	NA	NA	NA
NA	NA	NA	NA
NA	NA	NA	NA
NA	NA	NA	NA
NA	NA	NA	NA
NA	NA	NA	NA
NA	NA	NA	NA
NA	NA	NA	NA
NA	NA	NA	NA
NA	NA	NA	NA
NA	NA	NA	NA
NA	NA	NA	NA
NA	NA	NA	NA
NA	NA	NA	NA
NA	NA	NA	NA
NA	NA	NA	NA
NA	NA	NA	NA
NA	NA	NA	NA
NA	NA	NA	NA
NA	NA	NA	NA
NA	NA	NA	NA
NA	NA	NA	NA
NA	NA	NA	NA
NA	NA	NA	NA
NA	NA	NA	NA
NA	NA	NA	NA
NA	NA	NA	NA
NA	NA	NA	NA
NA	NA	NA	NA
NA	NA	NA	NA
NA	NA	NA	NA
NA	NA	NA	NA
[truncated: 84,875 more rows]
