# Supplementary material for: Allele-specific expression analysis for complex genetic phenotypes applied to a unique dilated cardiomyopathy cohort
Source: Sci Rep. 2023 Jan 11;13:564. doi: 10.1038/s41598-023-27591-7 (PMC9834222; doi:10.1038/s41598-023-27591-7)
Supplement: Supplementary file 2 — Supplementary Information 2. [file 41598_2023_27591_MOESM2_ESM.zip › results_3vAll.txt]

pvalue	rsid	ensembl_gene_id	hgnc_symbol
0.736669135799769	chr1:75744360	NA	NA
0.757575757575758	chr2:159170793	NA	NA
0.00161657696170693	chr2:206119050	NA	NA
0.197632567257601	chr9:131122462	NA	NA
0.193834547614565	rs10026	ENSG00000163527	STT3B
0.10358562323643	rs1012729	ENSG00000060237	WNK1
0.152718028917085	rs10151658	ENSG00000054654	SYNE2
0.152718028917085	rs10151658	ENSG00000140009	ESR2
0.04005652282823	rs1018648	ENSG00000153531	ADPRHL1
0.863636363636364	rs10228155	ENSG00000008256	CYTH3
0.247612066588779	rs10246261	NA	NA
0.199457609820622	rs10281120	ENSG00000008256	CYTH3
0.839488436324265	rs10378	ENSG00000002933	TMEM176A
0.156385881072331	rs10401429	NA	NA
0.436363636363636	rs1041938	ENSG00000152127	MGAT5
0.3178041987652	rs1042026	ENSG00000196616	ADH1B
0.630580891639261	rs1042078	ENSG00000166147	FBN1
0.573856209150327	rs1042392	ENSG00000150753	CCT5
0.29441692316162	rs10425	ENSG00000187837	H1-2
0.049216724978573	rs1043452	ENSG00000167461	RAB8A
0.142349705189217	rs1043470	ENSG00000102908	NFAT5
0.0781089610896311	rs1043502	ENSG00000158828	PINK1
0.859186125161202	rs1043540	ENSG00000205336	ADGRG1
0.730662100479781	rs1043610	ENSG00000182606	TRAK1
0.143485278764096	rs1043621	ENSG00000182606	TRAK1
0.617971564078089	rs1044045	ENSG00000165487	MICU2
0.875380082362941	rs1044420	ENSG00000124422	USP22
0.0625569213861049	rs1044448	ENSG00000272779
0.477069177548148	rs1044984	ENSG00000106524	ANKMY2
0.287746121351149	rs1045279	ENSG00000114126	TFDP2
0.0598408395031212	rs1045738	ENSG00000132388	UBE2G1
0.363636363636364	rs1046022	ENSG00000136546	SCN7A
0.484908135450228	rs1046064	ENSG00000157107	FCHO2
0.568569283143044	rs1046183	ENSG00000135631	RAB11FIP5
0.568569283143044	rs1046183	ENSG00000144040	SFXN5
0.00282970293786194	rs1046537	ENSG00000150459	SAP18
0.106534508600224	rs1046568	ENSG00000205213	LGR4
0.0463593567423521	rs1046612	ENSG00000204070	SYS1
0.0463593567423521	rs1046612	ENSG00000254806	SYS1-DBNDD2
0.751497879280576	rs1046747	ENSG00000079332	SAR1A
0.16438516173194	rs1046805	ENSG00000110218	PANX1
1	rs1047354	ENSG00000134851	TMEM165
1	rs1047354	ENSG00000134852	CLOCK
0.00934853369786889	rs1047490	ENSG00000166598	HSP90B1
0.00934853369786889	rs1047490	ENSG00000204954	C12orf73
0.139871507572725	rs10475	ENSG00000162772	ATF3
0.215336781239785	rs1047785	ENSG00000086289	EPDR1
0.215336781239785	rs1047785	ENSG00000106483	SFRP4
0.314236529956229	rs1047802	ENSG00000239887	C1orf226
0.0655158363062051	rs1048083	ENSG00000001561	ENPP4
0.00288493343097299	rs1048166	ENSG00000103966	EHD4
0.013064424278052	rs1048351	ENSG00000159658	EFCAB14
0.225641025641026	rs1048483	ENSG00000070366	SMG6
0.225641025641026	rs1048483	ENSG00000177374	HIC1
0.0212694471712878	rs1049232	ENSG00000125733	TRIP10
0.252433749118262	rs1049522	ENSG00000079215	SLC1A3
0.141529037267064	rs1049534	ENSG00000100296	THOC5
0.981925701256123	rs1050033	ENSG00000143742	SRP9
0.933296226169694	rs1050088	ENSG00000173402	DAG1
0.409247165793351	rs1050136	ENSG00000100941	PNN
0.815036428949472	rs1050223	ENSG00000006695	COX10
0.0694895663949006	rs1050285	ENSG00000103591	AAGAB
0.00335606997071643	rs1050353	ENSG00000112769	LAMA4
0.509044936570642	rs1050700	ENSG00000165699	TSC1
0.144023930525062	rs1050755	ENSG00000119953	SMNDC1
0.473933273521246	rs1051257	ENSG00000132294	EFR3A
0.00103316003167334	rs1051331	ENSG00000184900	SUMO3
0.0211650497099508	rs1051431	ENSG00000051825	MPHOSPH9
0.0862165733408145	rs10514434	ENSG00000171724	VAT1L
0.721838898174775	rs1051664	ENSG00000126106	TMEM53
0.721838898174775	rs1051664	ENSG00000187147	RNF220
0.384488121945703	rs1051855	ENSG00000141568	FOXK2
0.50640620530136	rs1052651	ENSG00000074527	NTN4
0.50640620530136	rs1052651	ENSG00000257150	PGAM1P5
0.718171731661518	rs1052668	ENSG00000160007	ARHGAP35
1	rs1053094	ENSG00000145476	CYP4V2
1	rs1053094	ENSG00000164344	KLKB1
0.247557169326221	rs1053173	ENSG00000152348	ATG10
0.247557169326221	rs1053173	ENSG00000186468	RPS23
0.342447663557904	rs1053530	ENSG00000114742	WDR48
0.134120083263798	rs1053628	ENSG00000117481	NSUN4
0.115994506630286	rs1054241	ENSG00000130508	PXDN
0.223880909019308	rs1054317	ENSG00000136731	UGGT1
0.253350360807121	rs1054733	ENSG00000203705	TATDN3
1	rs1054908	ENSG00000170846
1	rs1056021	ENSG00000003509	NDUFAF7
1	rs1056021	ENSG00000115825	PRKD3
0.23976023976024	rs1056209	ENSG00000097007	ABL1
0.798517107042734	rs1057807	ENSG00000035928	RFC1
1	rs1059234	ENSG00000124762	CDKN1A
0.0165648158431778	rs1059490	ENSG00000158373	H2BC5
0.942348884656155	rs1061026	ENSG00000092203	TOX4
0.942348884656155	rs1061026	ENSG00000165819	METTL3
0.855775457455816	rs1061123	ENSG00000107521	HPS1
0.507938459104892	rs1061508	ENSG00000116406	EDEM3
0.51341178641625	rs1062077	ENSG00000198677	TTC37
0.00826849290688584	rs1062806	ENSG00000105483	CARD8
0.873108848162279	rs1063045	ENSG00000104320	NBN
0.0892361264596067	rs1063087	ENSG00000011638	TMEM159
0.0892361264596067	rs1063087	ENSG00000283997	TMEM159
0.117862095065988	rs1063243	ENSG00000127914	AKAP9
0.224527474217279	rs1064085	ENSG00000140545	MFGE8
0.434554664415239	rs1064108	ENSG00000125954	CHURC1-FNTB
0.434554664415239	rs1064108	ENSG00000258289	CHURC1
0.214074678792261	rs1064207	ENSG00000178950	GAK
0.344270494352322	rs1065259	ENSG00000124772	CPNE5
0.129205426078139	rs1071678	ENSG00000003402	CFLAR
0.735687621943677	rs10747048	ENSG00000176978	DPP7
0.699898044806058	rs10764690	ENSG00000107897	ACBD5
0.45875609488554	rs10771309	NA	NA
0.445620171915974	rs10824075	ENSG00000035403	VCL
0.445620171915974	rs10824075	ENSG00000185009	AP3M1
0.865705311597809	rs10843796	ENSG00000133704	IPO8
0.0517643196459313	rs10852642	ENSG00000185739	SRL
0.221105440000084	rs10857474	NA	NA
0.309828911593007	rs10870316	NA	NA
0.287746121351149	rs10883788	ENSG00000166275	BORCS7
0.287746121351149	rs10883788	ENSG00000270316	BORCS7-ASMT
0.433287886177449	rs10911194	ENSG00000135862	LAMC1
0.624987892026406	rs10932806	ENSG00000072195	SPEG
0.491113151105043	rs10937782	ENSG00000173011	TADA2B
0.369171416332692	rs10952284	ENSG00000213203	GIMAP1
0.369171416332692	rs10952284	ENSG00000281887	GIMAP1-GIMAP5
0.947858705605236	rs11042997	NA	NA
0.5123734698114	rs11058046	ENSG00000081760	AACS
0.217997089329936	rs1107065	ENSG00000160305	DIP2A
0.234230701680379	rs11073619	ENSG00000176700	SCAND2P
0.234230701680379	rs11073619	ENSG00000177082	WDR73
0.464120272474597	rs11077773	ENSG00000180901	KCTD2
0.560220439419261	rs11077860	ENSG00000154258	ABCA9
0.0513820922659512	rs11078641	ENSG00000108590	MED31
0.0513820922659512	rs11078641	ENSG00000129235	TXNDC17
0.339727775866098	rs11084406	ENSG00000171425	ZNF581
0.339727775866098	rs11084406	ENSG00000173581	CCDC106
0.273048123275971	rs11085099	ENSG00000141965	FEM1A
0.690317381311241	rs11089787	ENSG00000100345	MYH9
0.0329430379780196	rs11130215	ENSG00000134107	BHLHE40
0.882585566801288	rs111337344	ENSG00000130414	NDUFA10
0.436385231051011	rs11145366	ENSG00000197969	VPS13A
0.315208819313	rs11150580	ENSG00000169592	INO80E
0.282745459932774	rs11158632	ENSG00000196943	NOP9
0.282745459932774	rs11158632	ENSG00000285326	NOP9
0.436385231051011	rs11171803	ENSG00000135473	PAN2
0.614670949538391	rs111946713	ENSG00000072609	CHFR
0.614670949538391	rs111946713	ENSG00000090615	GOLGA3
0.184993902195411	rs11196397	ENSG00000197893	NRAP
0.856286128820941	rs11204	ENSG00000122786	CALD1
0.393153437674003	rs11206478	ENSG00000163909	HEYL
0.130810502480157	rs11208257	ENSG00000079739	PGM1
0.613204464475536	rs11217889	ENSG00000196914	ARHGEF12
0.371275082290796	rs11251721	ENSG00000067057	PFKP
0.642932852456798	rs1126737	ENSG00000168291	PDHB
0.130911078902413	rs1127162	ENSG00000148396	SEC16A
0.191934901523662	rs1127427	ENSG00000175137	SH3BP5L
0.155528516762083	rs1127656	ENSG00000134247	PTGFRN
0.250174845720306	rs1127787	ENSG00000061794	MRPS35
0.044420966433773	rs1128965	ENSG00000168497	CAVIN2
0.481720680274821	rs1129976	ENSG00000134318	ROCK2
0.0647415164574828	rs1131597	ENSG00000174640	SLCO2A1
0.0538776166243766	rs1132645	ENSG00000125755	SYMPK
0.384063990520052	rs1133868	ENSG00000106771	TMEM245
0.79529788360764	rs113476516	ENSG00000120253	NUP43
0.0985618714584912	rs1135127	ENSG00000170275	CRTAP
0.213241065833905	rs1135128	ENSG00000170275	CRTAP
0.0233515984522709	rs1136594	ENSG00000104341	LAPTM4B
0.103745795209878	rs1138693	ENSG00000177666	PNPLA2
0.341467354050078	rs1139111	ENSG00000198677	TTC37
0.358571511557596	rs1139721	ENSG00000244509	APOBEC3C
0.358571511557596	rs1139721	ENSG00000284554
0.0516089922028529	rs1139758	ENSG00000123472	ATPAF1
0.177112629766732	rs1139943	ENSG00000107554	DNMBP
0.253594974388899	rs1139949	ENSG00000151414	NEK7
0.358019718822816	rs1140221	ENSG00000132286	TIMM10B
0.358019718822816	rs1140221	ENSG00000283977
0.00225072933433732	rs1140952	ENSG00000150527	MIA2
0.485749646456553	rs11463	ENSG00000205683	DPF3
0.74144229585033	rs11475	ENSG00000184203	PPP1R2
0.171370996516729	rs11537695	ENSG00000105568	PPP2R1A
0.20846835079977	rs11539921	ENSG00000121067	SPOP
0.369171416332692	rs11540961	ENSG00000095906	NUBP2
0.369171416332692	rs11540961	ENSG00000162032	SPSB3
0.258400945989494	rs11545055	ENSG00000010292	NCAPD2
0.258400945989494	rs11545055	ENSG00000111639	MRPL51
0.878317092913338	rs11546479	ENSG00000177706	FAM20C
0.192319645575439	rs11549690	ENSG00000149743	TRPT1
0.10471445539632	rs11553301	ENSG00000143179	UCK2
0.184795903663412	rs11553876	ENSG00000067836	ROGDI
0.277722083907641	rs11555602	ENSG00000164117	FBXO8
0.966278470916598	rs11555886	ENSG00000154832	CXXC1
0.0176767676767677	rs11557674	ENSG00000005194	CIAPIN1
0.164036030313529	rs11571	ENSG00000125772	GPCPD1
0.0440069193418583	rs11572191	ENSG00000134716	CYP2J2
0.727272727272727	rs11572255	ENSG00000134716	CYP2J2
0.0043956043956044	rs11573021	ENSG00000163453	IGFBP7
0.474618623203134	rs11577699	ENSG00000154358	OBSCN
0.852282594797826	rs11625819	ENSG00000100441	KHNYN
0.852282594797826	rs11625819	ENSG00000100445	SDR39U1
0.215764130117555	rs11630850	ENSG00000128928	IVD
0.363636363636364	rs11698945	NA	NA
0.285061222531443	rs11714353	ENSG00000114450	GNB4
0.0619628810219855	rs11728	ENSG00000120675	DNAJC15
0.639402240721459	rs117729430	ENSG00000172889	EGFL7
0.114224795587981	rs11783799	ENSG00000178209	PLEC
0.104236163450663	rs11839431	ENSG00000168852	TPTE2P5
0.104236163450663	rs11839431	ENSG00000239827	SUGT1P3
0.323769235710613	rs11849	ENSG00000165716	DIPK1B
0.509472208985374	rs11865	ENSG00000131149	GSE1
0.0927950517239262	rs11879169	ENSG00000213965	NUDT19
0.546590042455007	rs11895642	ENSG00000204104	TRAF3IP1
0.070505409105438	rs11960	ENSG00000125844	RRBP1
0.617508600971226	rs12038910	ENSG00000075391	RASAL2
0.894741805824641	rs12043251	ENSG00000116991	SIPA1L2
0.844584103311088	rs12109284	ENSG00000145817	YIPF5
0.530113330862334	rs12126394	NA	NA
1	rs12151339	ENSG00000099875	MKNK2
0.223284678317092	rs12154083	ENSG00000186439	TRDN
0.401233531528512	rs1233428	ENSG00000159915	ZNF233
0.401233531528512	rs1233428	ENSG00000159917	ZNF235
0.516971872411099	rs12337140	ENSG00000107242	PIP5K1B
0.969099072619876	rs12405	ENSG00000186815	TPCN1
0.12064219868706	rs12411843	ENSG00000177354	C10orf71
0.0273245680696156	rs12437803	ENSG00000138600	SPPL2A
0.0444446697964297	rs12445870	ENSG00000157106	SMG1
0.131327086570327	rs12468099	ENSG00000049323	LTBP1
0.449755737497232	rs12469789	ENSG00000280323
0.285714285714286	rs12487736	ENSG00000114650	SCAP
0.0409037007374681	rs12587	ENSG00000133703	KRAS
0.0409037007374681	rs12587	ENSG00000205707	ETFRF1
0.166526143232684	rs12590	ENSG00000151465	CDC123
0.101123371273256	rs12601535	ENSG00000196535	MYO18A
0.497291021671827	rs12602520	ENSG00000007202	KIAA0100
0.358019718822816	rs12610207	ENSG00000080573	COL5A3
0.98042718076996	rs12642	ENSG00000171105	INSR
1	rs12707772	ENSG00000104517	UBR5
0.00874465396664243	rs12717	ENSG00000008018	PSMB1
0.07346386024967	rs12878372	ENSG00000198894	CIPC
0.07346386024967	rs12878372	ENSG00000259164
0.649957795490953	rs12880	ENSG00000181381	DDX60L
0.454660932497971	rs12899147	ENSG00000136378	ADAMTS7
0.0416697306850014	rs1290147	ENSG00000070614	NDST1
0.079103961602486	rs12928389	ENSG00000213853	EMP2
0.0243167049341053	rs12937692	ENSG00000161664	ASB16
0.436385231051011	rs12982	ENSG00000119321	FKBP15
0.436385231051011	rs12982	ENSG00000136867	SLC31A2
0.608199045237434	rs12985905	ENSG00000105321	CCDC9
0.0822910682541607	rs13030	ENSG00000087191	PSMC5
0.942662171894967	rs13041	ENSG00000167676	PLIN4
0.0574895934317995	rs13045189	ENSG00000197296	FITM2
0.142857142857143	rs13062225	ENSG00000144824	PHLDB2
0.0608209077375399	rs13064196	ENSG00000074416	MGLL
0.0608209077375399	rs13064196	ENSG00000187715	KBTBD12
0.27954898202888	rs131163	ENSG00000188636	RTL6
0.239880690986587	rs13171	ENSG00000164828	SUN1
0.239880690986587	rs13171	ENSG00000239857	GET4
0.393153437674003	rs13245393	ENSG00000127914	AKAP9
0.0491853513475507	rs13253635	ENSG00000156467	UQCRB
0.335350617065288	rs13260	ENSG00000187498	COL4A1
0.234673680678167	rs13272	ENSG00000163635	ATXN7
0.0615872194093592	rs13325	ENSG00000163956	LRPAP1
1	rs13745	ENSG00000122490	SLC66A2
0.515887556277256	rs138441	ENSG00000100201	DDX17
0.341464625015317	rs14151	ENSG00000160216	AGPAT3
0.705134706167976	rs14155	ENSG00000099821	POLRMT
0.951358854602874	rs14191	ENSG00000144711	IQSEC1
0.123891319166877	rs1419114	ENSG00000058668	ATP2B4
0.0568564351201364	rs14309	ENSG00000161939	RNASEK-C17orf49
0.0568564351201364	rs14309	ENSG00000258315	C17orf49
0.907802531334713	rs14332	ENSG00000093072	ADA2
0.75	rs14374	ENSG00000117335	CD46
0.346892368934226	rs150687	ENSG00000126773	PCNX4
0.208857046652502	rs1545837	ENSG00000158941	CCAR2
0.744670464861273	rs1547169	ENSG00000197321	SVIL
1	rs1558476	ENSG00000219545	UMAD1
0.0616062365183656	rs1564488	NA	NA
0.971921200979354	rs1564508	NA	NA
0.16695326117866	rs1619030	ENSG00000166887	VPS39
0.207206640118206	rs16839631	ENSG00000109519	GRPEL1
1	rs16853344	ENSG00000163092	XIRP2
0.00947775784964484	rs16865250	ENSG00000143398	PIP5K1A
0.351879772106333	rs16904746	ENSG00000129292	PHF20L1
0.418956955247417	rs16916207	ENSG00000147485	PXDNL
0.126444619974332	rs16946416	ENSG00000140416	TPM1
0.118305606654236	rs16974367	ENSG00000135686	KLHL36
0.0590024057456523	rs16974380	ENSG00000135686	KLHL36
0.245438158048027	rs16974880	ENSG00000103196	CRISPLD2
0.288397498547794	rs1699	ENSG00000136731	UGGT1
1	rs17033	ENSG00000196616	ADH1B
0.171370996516729	rs17085231	ENSG00000118985	ELL2
0.272360583325977	rs17136392	ENSG00000129925	PGAP6
0.803847123205361	rs17160348	ENSG00000090661	CERS4
0.0257705407449666	rs17178177	ENSG00000021762	OSBPL5
0.210044337034151	rs17178299	ENSG00000141013	GAS8
0.642857142857143	rs17330644	ENSG00000101966	XIAP
0.937179972304216	rs17399810	ENSG00000184313	MROH7
0.937179972304216	rs17399810	ENSG00000271723	MROH7-TTC4
0.41849223344682	rs174465	ENSG00000221968	FADS3
0.758921427980303	rs17473148	ENSG00000166200	COPS2
0.539585300436867	rs17547923	ENSG00000180354	MTURN
0.609826305217614	rs17606	ENSG00000083312	TNPO1
0.155160641764254	rs17634737	NA	NA
0.810796375609181	rs17653841	ENSG00000173281	PPP1R3B
0.810796375609181	rs17653841	ENSG00000285343	PPP1R3B
0.416342182441589	rs1771487	ENSG00000154358	OBSCN
0.222577428449492	rs17749904	ENSG00000115295	CLIP4
0.533091507390903	rs17791685	ENSG00000157500	APPL1
0.533091507390903	rs17791685	ENSG00000239388	ASB14
0.223132798627307	rs17851970	ENSG00000166938	DIS3L
0.222222222222222	rs17853010	NA	NA
0.0430174517339226	rs17856580	ENSG00000169189	NSMCE1
0.489901676898418	rs17881031	ENSG00000214435	AS3MT
0.489901676898418	rs17881031	ENSG00000270316	BORCS7-ASMT
0.240592557394852	rs1800222	ENSG00000164692	COL1A2
0.383425578029418	rs1800377	ENSG00000110799	VWF
1	rs1801334	ENSG00000185345	PRKN
0.552052918131227	rs1823035	ENSG00000055163	CYFIP2
0.193006025350853	rs1837983	ENSG00000131791	PRKAB2
0.18504438017235	rs1855982	ENSG00000162433	AK4
0.354426536546992	rs1875324	ENSG00000157593	SLC35B2
0.42733902793954	rs1892028	ENSG00000118194	TNNT2
0.383306937430266	rs1932	ENSG00000196235	SUPT5H
0.512610438054443	rs1964244	NA	NA
0.79529788360764	rs1981071	ENSG00000137959	IFI44L
0.0173736121268677	rs199355	ENSG00000136235	GPNMB
0.793515161599937	rs1998233	ENSG00000100991	TRPC4AP
0.246288452389419	rs2003149	ENSG00000119537	KDSR
0.348721236095467	rs2010499	ENSG00000128335	APOL2
0.63856144029278	rs2031487	ENSG00000116962	NID1
0.251310501495432	rs204468	ENSG00000104853	CLPTM1
0.130889612756605	rs20549	ENSG00000205220	PSMB10
0.916065149290217	rs2070426	ENSG00000160299	PCNT
0.521449812333103	rs2075662	ENSG00000204291	COL15A1
0.0354863840447128	rs2076584	ENSG00000132669	RIN2
0.287746121351149	rs2155975	ENSG00000101752	MIB1
1	rs219314	ENSG00000126773	PCNX4
0.625512476416199	rs2227564	ENSG00000122861	PLAU
0.0967122784004391	rs222836	ENSG00000004975	DVL2
0.278023906345659	rs2228445	ENSG00000058668	ATP2B4
0.366180721602996	rs2229384	ENSG00000146085	MMUT
0.508302805628819	rs2229850	ENSG00000196569	LAMA2
0.706013079534858	rs2229894	ENSG00000079215	SLC1A3
0.495582223140645	rs2230306	ENSG00000162688	AGL
0.704470275996445	rs2230588	ENSG00000162434	JAK1
0.461468167689602	rs2230597	ENSG00000142627	EPHA2
0.178313841420947	rs2230708	ENSG00000159423	ALDH4A1
0.821671321095316	rs2230856	ENSG00000134900	TPP2
0.278787878787879	rs2231371	ENSG00000137274	BPHL
0.152402233588612	rs2234570	ENSG00000185049	NELFA
0.147149230683186	rs2235648	ENSG00000095906	NUBP2
0.147149230683186	rs2235648	ENSG00000162032	SPSB3
0.645716026281335	rs2236059	ENSG00000162599	NFIA
0.726179112182447	rs2238614	ENSG00000104969	SGTA
0.393234666637274	rs2240628	ENSG00000013374	NUB1
0.393234666637274	rs2240628	ENSG00000187260	WDR86
0.248637735259083	rs2241787	ENSG00000083845	RPS5
0.160823088047497	rs2248821	ENSG00000141258	SGSM2
0.230243350577407	rs2249754	ENSG00000205903	ZNF316
0.350072071799408	rs2255317	ENSG00000132561	MATN2
0.350072071799408	rs2255317	ENSG00000156482	RPL30
0.443365135364628	rs2255703	ENSG00000004399	PLXND1
0.0371554428261638	rs2256545	ENSG00000106266	SNX8
0.387907788948859	rs2269495	ENSG00000168884	TNIP2
0.0505992954580614	rs2270683	ENSG00000197380	DACT3
0.00971876337642445	rs2272760	ENSG00000104679	R3HCC1
0.722110352206665	rs2273165	ENSG00000067334	DNTTIP2
0.423422577068445	rs2273833	ENSG00000198952	SMG5
0.569478680433646	rs2275477	ENSG00000116885	OSCP1
0.401034080602511	rs227764	ENSG00000167191	GPRC5B
0.401034080602511	rs227764	ENSG00000174628	IQCK
0.0666345574245643	rs2278004	NA	NA
0.0382653327148466	rs2279868	ENSG00000213853	EMP2
1	rs2281906	ENSG00000126878	AIF1L
0.0247410433481956	rs2282372	ENSG00000165887	ANKRD2
0.556973861358673	rs2287869	ENSG00000127526	SLC35E1
0.556973861358673	rs2287869	ENSG00000141979
0.335886983279348	rs2290642	ENSG00000089351	GRAMD1A
0.788766332546384	rs2290861	ENSG00000136444	RSAD1
0.621387764732947	rs2291021	ENSG00000266074	BAHCC1
0.837157828696717	rs2291947	ENSG00000182149	IST1
0.837157828696717	rs2291947	ENSG00000224470	ATXN1L
0.669906688668266	rs2292195	ENSG00000166333	ILK
0.669906688668266	rs2292195	ENSG00000166337	TAF10
0.581169475857715	rs2294689	ENSG00000111802	TDP2
0.232327039233034	rs2294698	ENSG00000112531	QKI
0.387942712776295	rs2295146	ENSG00000100711	ZFYVE21
0.0231382017837884	rs2295762	ENSG00000171456	ASXL1
0.37332369039816	rs2296292	ENSG00000135862	LAMC1
0.079103961602486	rs2296616	ENSG00000152782	PANK1
0.0395073895381754	rs2303436	ENSG00000150768	DLAT
0.677799179804228	rs2303926	ENSG00000197150	ABCB8
0.233872877380412	rs2304216	ENSG00000196235	SUPT5H
0.326660299140604	rs2305398	ENSG00000144712	CAND2
0.377201898707305	rs2305427	ENSG00000023287	RB1CC1
0.214507581062631	rs2305780	ENSG00000132005	RFX1
0.209461552048954	rs2306899	ENSG00000085788	DDHD2
0.293690066639472	rs2306999	ENSG00000114279	FGF12
0.125832954175643	rs2351482	ENSG00000164576	SAP30L
0.0238095238095238	rs235824	ENSG00000101940	WDR13
0.506595340408569	rs2435381	ENSG00000169826	CSGALNACT2
0.1476720671256	rs2476194	ENSG00000132849	PATJ
0.309024689074045	rs2478839	ENSG00000165757	JCAD
0.112460248275295	rs2481676	ENSG00000132849	PATJ
0.117599735349632	rs2496161	ENSG00000145990	GFOD1
0.698219819379927	rs2502601	ENSG00000078269	SYNJ2
0.325831380777433	rs2511841	ENSG00000173456	RNF26
0.456611839006619	rs2525740	ENSG00000106034	CPED1
0.0177747937351251	rs2526935	ENSG00000205683	DPF3
0.0332199213443668	rs2532060	ENSG00000125503	PPP1R12C
0.639497166435651	rs2548613	ENSG00000178996	SNX18
0.00495318376573657	rs2578377	ENSG00000055147	FAM114A2
0.167616519268695	rs2592551	ENSG00000115486	GGCX
0.7419827495044	rs2602117	ENSG00000138641	HERC3
0.7419827495044	rs2602117	ENSG00000287542
0.0407087005801508	rs2603104	ENSG00000167566	NCKAP5L
0.798619202795594	rs2605143	ENSG00000177427	MIEF2
0.798619202795594	rs2605143	ENSG00000284495	MIEF2
0.087825095630195	rs2608732	ENSG00000160111	CPAMD8
0.39147345059467	rs2640908	ENSG00000049246	PER3
0.62978767522482	rs2650613	ENSG00000157106	SMG1
0.562565024870585	rs2672722	ENSG00000180104	EXOC3
0.18389679148251	rs26849	ENSG00000184207	PGP
0.261186946511849	rs2714338	ENSG00000124782	RREB1
0.340091713786949	rs2722863	NA	NA
0.677522165503389	rs2782814	ENSG00000158006	PAFAH2
0.403317565109483	rs2799002	ENSG00000165322	ARHGAP12
0.613322464792465	rs28364759	ENSG00000180354	MTURN
0.285714285714286	rs2841514	ENSG00000124523	SIRT5
0.112985982682785	rs2844420	ENSG00000144668	ITGA9
0.327399005423334	rs28519690	NA	NA
0.228306698406508	rs2853522	ENSG00000116984	MTR
0.0755243344899036	rs28643366	ENSG00000110987	BCL7A
0.0755243344899036	rs28643366	ENSG00000282873	BCL7A
0.698619643773523	rs28687047	ENSG00000008513	ST3GAL1
0.63131837576298	rs2895033	ENSG00000215218	UBE2QL1
0.731546362852922	rs2895034	ENSG00000215218	UBE2QL1
0.342004082807711	rs2899254	ENSG00000198125	MB
0.0178752231454058	rs2900333	ENSG00000171681	ATF7IP
0.0517034867206303	rs293813	ENSG00000152492	CCDC50
0.370960223494312	rs2939847	ENSG00000140548	ZNF710
0.000269289546799982	rs2942194	ENSG00000147454	SLC25A37
0.018514327152198	rs2966	ENSG00000161896	IP6K3
0.406152607759236	rs2967	ENSG00000161896	IP6K3
0.109758178433756	rs2967494	NA	NA
0.966065384930743	rs3087566	ENSG00000158747	NBL1
0.418550335244328	rs3088038	ENSG00000132300	PTCD3
0.231826665761792	rs3098238	ENSG00000164934	DCAF13
0.231826665761792	rs3098238	ENSG00000285982
0.228986845508957	rs3116068	ENSG00000174744	BRMS1
0.816639414940749	rs3124299	ENSG00000130635	COL5A1
0.1388460201649	rs3173219	ENSG00000071994	PDCD2
0.608199045237434	rs3173804	ENSG00000135218	CD36
0.113093794198419	rs3173919	ENSG00000135269	TES
0.757828195322339	rs3182911	ENSG00000141030	COPS3
0.0330700083727353	rs3183732	ENSG00000079950	STX7
0.328564983439197	rs3186412	ENSG00000083099	LYRM2
0.328564983439197	rs3186412	ENSG00000135299	ANKRD6
1	rs3189030	ENSG00000197893	NRAP
0.029267616660979	rs3203780	ENSG00000153786	ZDHHC7
0.364238616636316	rs3204344	ENSG00000143376	SNX27
0.749127609639946	rs3206635	ENSG00000113658	SMAD5
0.598221953414982	rs3211056	ENSG00000100441	KHNYN
0.598221953414982	rs3211056	ENSG00000100445	SDR39U1
0.477800922994477	rs3211567	ENSG00000167526	RPL13
0.542851977660602	rs3213764	ENSG00000171681	ATF7IP
0.176097771494129	rs3217	ENSG00000178163	ZNF518B
0.00534065044127437	rs3322	ENSG00000017797	RALBP1
0.83192668539024	rs3359	ENSG00000135862	LAMC1
0.222720470841684	rs339693	ENSG00000010282	HHATL
0.149739790302126	rs34001	ENSG00000113578	FGF1
0.0663336663336663	rs34119946	ENSG00000149596	JPH2
0.503449044412308	rs34316840	ENSG00000214265
0.0768463827778447	rs34844235	ENSG00000008513	ST3GAL1
0.232930206720523	rs35222021	ENSG00000122367	LDB3
0.446153846153846	rs35268040	ENSG00000182253	SYNM
0.852061138854122	rs353510	ENSG00000126878	AIF1L
0.724366906397828	rs353513	ENSG00000126878	AIF1L
0.756489156445206	rs35378339	ENSG00000025800	KPNA6
0.0848484848484848	rs35494829	ENSG00000172340	SUCLG2
1	rs35586	ENSG00000166847	DCTN5
0.224973778486238	rs35681527	ENSG00000104946	TBC1D17
0.00809147984474519	rs35695082	ENSG00000102870	ZNF629
0.950552803934834	rs357776	ENSG00000124374	PAIP2B
0.0888692864726457	rs36058934	ENSG00000182831	C16orf72
0.791924351794693	rs3607	ENSG00000103037	SETD6
0.367621571176972	rs362272	ENSG00000197386	HTT
0.133333333333333	rs370159	ENSG00000140795	MYLK3
0.948217997865319	rs3729547	ENSG00000118194	TNNT2
0.0460636360480444	rs3732377	ENSG00000114745	GORASP1
0.854816241435524	rs3732940	ENSG00000058866	DGKG
0.00686786272605103	rs3734591	ENSG00000188428	BLOC1S5
0.00686786272605103	rs3734591	ENSG00000259040	BLOC1S5-TXNDC5
0.774687886764389	rs3734748	ENSG00000112320	SOBP
0.441360783703738	rs3734953	ENSG00000086289	EPDR1
0.441360783703738	rs3734953	ENSG00000106483	SFRP4
0.161052355387223	rs3737511	ENSG00000075336	TIMM21
0.959764725950702	rs3737966	ENSG00000177000	MTHFR
0.959764725950702	rs3737966	ENSG00000215910	C1orf167
0.0560253542223581	rs3739123	ENSG00000072135	PTPN18
0.582819799462658	rs3740002	ENSG00000197321	SVIL
0.0241014287556322	rs3740003	ENSG00000197321	SVIL
0.792147391795897	rs3741156	ENSG00000175591	P2RY2
0.324723182160536	rs3741378	ENSG00000213445	SIPA1
0.0623169656922687	rs3742836	ENSG00000205683	DPF3
0.691728537556014	rs3743251	ENSG00000140443	IGF1R
0.44917720161029	rs3743553	ENSG00000166188	ZNF319
0.261651090588237	rs3743816	ENSG00000141013	GAS8
0.261651090588237	rs3743816	ENSG00000222019	URAHP
0.83669327420783	rs3744526	ENSG00000108829	LRRC59
0.349591579434244	rs3746278	ENSG00000161265	U2AF1L4
0.349591579434244	rs3746278	ENSG00000267120
0.608407800232998	rs3746651	ENSG00000101182	PSMA7
0.507201602501193	rs3747563	ENSG00000139174	PRICKLE1
0.550600368368815	rs3748389	ENSG00000198373	WWP2
0.259150652629612	rs3749473	ENSG00000134851	TMEM165
0.259150652629612	rs3749473	ENSG00000134852	CLOCK
0.0839971535373095	rs3750050	ENSG00000127947	PTPN12
0.0228043727592447	rs3750275	ENSG00000134107	BHLHE40
0.0576733675520572	rs3751415	ENSG00000153531	ADPRHL1
0.895810367261395	rs3751614	ENSG00000047346	FAM214A
0.0281653250932646	rs3755648	ENSG00000114796	KLHL24
0.524078997485185	rs3757312	ENSG00000155906	RMND1
0.213868419709913	rs3774923	ENSG00000109819	PPARGC1A
0.296411686566428	rs3794075	ENSG00000133816	MICAL2
0.082983682983683	rs3795257	ENSG00000158109	TPRG1L
0.111669784784252	rs3795479	ENSG00000121644	DESI2
1	rs3795655	ENSG00000134253	TRIM45
0.0644289547509648	rs3799893	ENSG00000172348	RCAN2
0.188034279318426	rs3800364	ENSG00000156639	ZFAND3
0.222673171860202	rs3803608	ENSG00000048471	SNX29
0.0720848308089929	rs3803609	ENSG00000048471	SNX29
0.0552058891133983	rs3803625	ENSG00000135686	KLHL36
0.831271836413386	rs3805317	ENSG00000153132	CLGN
0.128374469119315	rs3806365	ENSG00000143248	RGS5
0.239810820728727	rs3809117	ENSG00000175727	MLXIP
0.222975138753006	rs3811436	ENSG00000159592	GPBP1L1
0.345969906699456	rs3813737	ENSG00000139197	PEX5
0.126168635604019	rs3814182	ENSG00000138347	MYPN
0.442393888781714	rs3814354	ENSG00000082258	CCNT2
0.600059741924248	rs3816539	ENSG00000117682	DHDDS
0.132128998813756	rs3816885	ENSG00000128591	FLNC
0.604558686602753	rs3818188	ENSG00000197102	DYNC1H1
0.0972086992603921	rs3818263	ENSG00000183648	NDUFB1
0.124282874062552	rs3826114	ENSG00000135686	KLHL36
0.188595816207216	rs3829881	ENSG00000134247	PTGFRN
1	rs3853640	ENSG00000242498	ARPIN
1	rs3853640	ENSG00000250021	ARPIN-AP3S2
0.0423232239947683	rs38794	ENSG00000001629	ANKIB1
0.508193475631681	rs3889	ENSG00000167962	ZNF598
0.00274329031372878	rs39602	ENSG00000113441	LNPEP
0.916415695502502	rs41263944	ENSG00000121766	ZCCHC17
0.391827091255224	rs41268337	ENSG00000162458	FBLIM1
1	rs41270807	ENSG00000127603	MACF1
0.124925774144086	rs41272176	ENSG00000124772	CPNE5
0.581486986889249	rs41306732	ENSG00000107331	ABCA2
0.295709456299789	rs41623	ENSG00000106025	TSPAN12
0.251525904600862	rs416905	ENSG00000154734	ADAMTS1
0.467161545540815	rs4227	ENSG00000129255	MPDU1
0.0275621412108777	rs4234768	ENSG00000013288	MAN2B2
0.278156443540451	rs4238371	ENSG00000140416	TPM1
0.243242705742657	rs4241598	ENSG00000118816	CCNI
1	rs4270	ENSG00000006625	GGCT
0.474107196683014	rs430600	ENSG00000065243	PKN2
0.344844214415971	rs4345829	ENSG00000223396	RPS10P7
0.078414088955981	rs4373277	ENSG00000279118
0.713491193712313	rs437604	ENSG00000184619	KRBA2
0.713491193712313	rs437604	ENSG00000263809
0.338922677255655	rs439442	ENSG00000088812	ATRN
0.849768970709222	rs439598	ENSG00000155846	PPARGC1B
0.363612219977672	rs4399146	ENSG00000143321	HDGF
0.893463220207318	rs4524046	NA	NA
0.783260108308067	rs4534750	ENSG00000100503	NIN
0.0612266374518666	rs455055	ENSG00000108828	VAT1
0.314412654978736	rs45579233	ENSG00000165861	ZFYVE1
0.428379628690802	rs45584835	ENSG00000177098	SCN4B
0.148668981682517	rs4560	ENSG00000086232	EIF2AK1
0.148668981682517	rs4560	ENSG00000106305	AIMP2
0.603966608760131	rs4572	ENSG00000120708	TGFBI
0.0444003985857111	rs4574	ENSG00000136930	PSMB7
0.712825702885165	rs4587	ENSG00000160799	CCDC12
0.147293668176427	rs4604	ENSG00000127884	ECHS1
1	rs4617691	ENSG00000132953	XPO4
0.019300539697797	rs4618154	ENSG00000100100	PIK3IP1
0.906557594067034	rs4626	ENSG00000141232	TOB1
0.23174444618815	rs4631764	ENSG00000143850	PLEKHA6
0.343434343434343	rs4638	ENSG00000182481	KPNA2
0.0733466785617883	rs4653547	ENSG00000154358	OBSCN
0.118706936195557	rs4653942	ENSG00000154358	OBSCN
1	rs4678952	NA	NA
0.387966038937782	rs4689	ENSG00000146729	NIPSNAP2
0.00324970691496497	rs4715630	ENSG00000151914	DST
0.252445512581764	rs4716189	ENSG00000137177	KIF13A
0.921166051152475	rs4730870	ENSG00000234456	MAGI2-AS3
0.212885154061625	rs4786579	ENSG00000103184	SEC14L5
0.357024624059764	rs4815025	ENSG00000088970	KIZ
0.734966060194915	rs4860107	NA	NA
0.197925634484522	rs4868677	ENSG00000048140	TSPAN17
0.156017572578657	rs4911494	ENSG00000101019	UQCC1
0.0763983038928377	rs4912411	ENSG00000162409	PRKAA2
0.139339114600286	rs4934244	ENSG00000122367	LDB3
0.23525321301214	rs493945	ENSG00000154358	OBSCN
0.00706039783884223	rs4945	ENSG00000140545	MFGE8
0.942259373838238	rs4953042	ENSG00000138095	LRPPRC
0.100069327754523	rs4964460	ENSG00000166046	TCP11L2
0.543160693314501	rs4971005	ENSG00000143434	SEMA6C
0.523364428240279	rs4971007	ENSG00000143434	SEMA6C
0.852803104490445	rs503550	ENSG00000250305	TRMT9B
0.852803104490445	rs503550	ENSG00000284872
0.38971297018823	rs5418	ENSG00000181856	SLC2A4
1	rs550	ENSG00000120029	ARMH3
0.807213251921516	rs553948	ENSG00000145990	GFOD1
1	rs5554	ENSG00000183023	SLC8A1
0.0282035182350421	rs55689702	ENSG00000166086	JAM3
0.619286469465286	rs55698722	ENSG00000065000	AP3D1
0.548595465799934	rs56180964	ENSG00000136950	ARPC5L
0.327330574893634	rs56289107	ENSG00000188549	CCDC9B
0.312950675522914	rs563002	ENSG00000064703	DDX20
0.312950675522914	rs563002	ENSG00000171385	KCND3
1	rs56349329	ENSG00000175224	ATG13
0.114285714285714	rs57459864	ENSG00000160808	MYL3
0.558237809575328	rs5749426	ENSG00000100220	RTCB
0.869942949577411	rs5842	ENSG00000050820	BCAR1
0.869942949577411	rs5842	ENSG00000285460	BCAR1
0.302064943122569	rs5861	ENSG00000134686	PHC2
0.461773014577176	rs59205218	ENSG00000211584	SLC48A1
0.955845990401833	rs593978	ENSG00000173482	PTPRM
0.2187420100109	rs5968443	ENSG00000155008	APOOL
0.9244656810499	rs597254	ENSG00000166326	TRIM44
0.181941501054096	rs6072352	ENSG00000183798	EMILIN3
0.213868419709913	rs60752299	ENSG00000109819	PPARGC1A
0.967035675873842	rs61174819	ENSG00000118596	SLC16A7
0.609765071252562	rs6122878	ENSG00000124208	PEDS1-UBE2V1
0.609765071252562	rs6122878	ENSG00000240849	PEDS1
0.413120536577013	rs6125695	ENSG00000158470	B4GALT5
0.0135217801028294	rs615360	ENSG00000180011	ZADH2
0.210044337034151	rs61734731	ENSG00000141013	GAS8
0.210044337034151	rs61734731	ENSG00000222019	URAHP
0.16232427848104	rs61739740	NA	NA
0.0467190075126604	rs62077221	ENSG00000183048	SLC25A10
0.323012594134958	rs62181348	ENSG00000114923	SLC4A3
0.290655075855957	rs622082	ENSG00000132740	IGHMBP2
0.171630456919869	rs62407914	ENSG00000065308	TRAM2
0.171630456919869	rs62407914	ENSG00000096093	EFHC1
0.478947368421053	rs625464	ENSG00000149575	SCN2B
0.266666666666667	rs62641685	ENSG00000086475	SEPHS1
0.112864422433308	rs638730	ENSG00000160551	TAOK1
0.411709145965355	rs6436154	ENSG00000123989	CHPF
0.0547904823956934	rs6494133	ENSG00000140299	BNIP2
0.312950675522914	rs6532189	ENSG00000156219	ART3
0.41546459714457	rs6550	ENSG00000176087	SLC35A4
0.632332814480078	rs6554906	ENSG00000183580	FBXL7
0.208950493584093	rs6562	ENSG00000133943	DGLUCY
0.956771415755691	rs6605	ENSG00000107281	NPDC1
0.956771415755691	rs6605	ENSG00000279073
0.792233056075271	rs6635	ENSG00000136856	SLC2A8
0.127940777956882	rs6754867	ENSG00000170500	LONRF2
0.570819957634443	rs6775309	ENSG00000152642	GPD1L
0.238430027560994	rs6788436	ENSG00000152642	GPD1L
0.248584932837443	rs6799728	ENSG00000152642	GPD1L
0.0820326458319592	rs684	ENSG00000160255	ITGB2
0.0607351764010244	rs6894087	ENSG00000165810	BTNL9
0.411953237313694	rs706713	ENSG00000145675	PIK3R1
0.409861331295621	rs7085589	ENSG00000132334	PTPRE
0.217446469091691	rs7086	ENSG00000166887	VPS39
0.458768405273318	rs7087	ENSG00000142684	ZNF593
0.458768405273318	rs7087	ENSG00000236782	ZNF593OS
0.294801991933705	rs7094132	ENSG00000062650	WAPL
0.514579375468425	rs709805	ENSG00000131149	GSE1
0.159111177279241	rs7102	ENSG00000189067	LITAF
0.351052926051842	rs7140721	ENSG00000092054	MYH7
0.26013986013986	rs7161678	ENSG00000100567	PSMA3
0.26013986013986	rs7161678	ENSG00000139971	ARMH4
0.0277508472122691	rs7164756	ENSG00000140307	GTF2A2
0.389650235942692	rs7183415	ENSG00000186073	CDIN1
1	rs7188138	ENSG00000213853	EMP2
0.371093369522698	rs7192865	ENSG00000157353	FCSK
0.11629962057557	rs719400	ENSG00000117305	HMGCL
0.133982841370063	rs7207285	ENSG00000177469	CAVIN1
0.124267629964149	rs7234	ENSG00000172273	HINFP
0.23327575562257	rs7235	ENSG00000128185	DGCR6L
0.199352135278909	rs7248	ENSG00000139112	GABARAPL1
0.158310876756221	rs7249	ENSG00000130522	JUND
0.519224745292764	rs7251	ENSG00000126456	IRF3
0.474701768819416	rs7263113	ENSG00000149596	JPH2
0.779037574450046	rs72718252	ENSG00000008513	ST3GAL1
0.0749665287763194	rs72741390	ENSG00000123836	PFKFB2
0.0930444785712672	rs7282	ENSG00000140740	UQCRC2
0.895810367261395	rs72834418	ENSG00000161940	BCL6B
0.0357700822324908	rs72836572	ENSG00000108852	MPP2
0.795023359449901	rs7290147	ENSG00000093072	ADA2
0.130009389749377	rs729022	ENSG00000132718	SYT11
0.144655344655345	rs72905367	ENSG00000152242	C18orf25
0.223307184673716	rs7295466	ENSG00000198812	LRRC10
0.324723182160536	rs72976353	ENSG00000085978	ATG16L1
0.324723182160536	rs72976353	ENSG00000281089	ATG16L1
0.266253367402809	rs73149940	ENSG00000111452	ADGRD1
0.189349672635678	rs7328	ENSG00000082516	GEMIN5
0.956302521008403	rs73396703	NA	NA
1	rs73404763	ENSG00000092531	SNAP23
1	rs73404763	ENSG00000285942
0.513738980517533	rs734200	ENSG00000164576	SAP30L
0.21841644005093	rs736106	ENSG00000111266	DUSP16
0.21841644005093	rs736106	ENSG00000280962	DUSP16
0.942631083158637	rs736991	ENSG00000168874	ATOH8
0.35578592423549	rs73735020	ENSG00000137413	TAF8
0.798760963917103	rs737524	ENSG00000204160	ZDHHC18
0.0794681805708468	rs7376	ENSG00000164209	SLC25A46
0.433618463649934	rs7382	ENSG00000198522	GPN1
0.408037426372488	rs738904	ENSG00000070371	CLTCL1
0.4	rs739990	ENSG00000015532	XYLT2
0.292706234858934	rs7446	ENSG00000102753	KPNA3
0.65921563087651	rs74583214	ENSG00000141013	GAS8
0.65921563087651	rs74583214	ENSG00000222019	URAHP
0.435770123435134	rs7465870	NA	NA
0.0980835168295919	rs7470	ENSG00000123096	SSPN
0.476368120147804	rs7522	ENSG00000164244	PRRC1
1	rs75282681	ENSG00000007047	MARK4
1	rs75282681	ENSG00000104866	PPP1R37
0.0461805841816422	rs7532533	ENSG00000077522	ACTN2
0.131868131868132	rs7544061	ENSG00000118194	TNNT2
1	rs754567	ENSG00000113273	ARSB
0.94373211726913	rs75664851	NA	NA
0.681342976133661	rs7568	ENSG00000168385	SEPTIN2
0.243304597336256	rs75778431	NA	NA
0.332776724290741	rs7579532	ENSG00000198380	GFPT1
0.260734652419687	rs758016	ENSG00000105298	CACTIN
0.712187998124357	rs758017	ENSG00000105298	CACTIN
0.67645205003653	rs7587	ENSG00000100347	SAMM50
0.893463220207318	rs7607246	ENSG00000163092	XIRP2
0.434910590521989	rs76198400	NA	NA
0.9462107272201	rs7628293	ENSG00000178053	MLF1
0.721104811525945	rs7640098	ENSG00000018408	WWTR1
0.473411986195033	rs76448349	ENSG00000188549	CCDC9B
0.563702861650773	rs7650486	ENSG00000144792	ZNF660
0.563702861650773	rs7650486	ENSG00000196345	ZKSCAN7
0.563702861650773	rs7650486	ENSG00000280661	ZNF660
0.563702861650773	rs7650486	ENSG00000281894	ZKSCAN7
0.826838017372427	rs7652177	ENSG00000075420	FNDC3B
0.652139786748345	rs76800339	ENSG00000071626	DAZAP1
0.49178225469235	rs769217	ENSG00000121691	CAT
0.0101692333514008	rs7701418	NA	NA
0.0241171969219512	rs7722	ENSG00000110925	CSRNP2
0.800838179706995	rs77280012	ENSG00000119682	AREL1
0.33159948479766	rs7732	ENSG00000196177	ACADSB
0.117120419058357	rs7740932	ENSG00000083123	BCKDHB
0.13993059185874	rs7755	ENSG00000135218	CD36
0.287981854131756	rs7777453	ENSG00000234456	MAGI2-AS3
0.765828177517044	rs781852	ENSG00000074755	ZZEF1
0.852282594797826	rs7826	ENSG00000272968	RBAK-RBAKDN
0.387067466893862	rs78494549	ENSG00000188549	CCDC9B
1	rs7849849	ENSG00000175893	ZDHHC21
0.519955370883947	rs786912	ENSG00000065243	PKN2
0.467906306052152	rs7872034	ENSG00000136824	SMC2
0.957457005935142	rs7881	ENSG00000115350	POLE4
0.150395399647105	rs7895609	ENSG00000196865	NHLRC2
0.00498796009631923	rs79224744	ENSG00000103264	FBXO31
0.00498796009631923	rs79224744	ENSG00000131152
0.205108359133127	rs7928445	ENSG00000175216	CKAP5
0.473886875398726	rs7939704	ENSG00000166471	TMEM41B
0.358876687785746	rs79503	ENSG00000100307	CBX7
0.25	rs79927819	ENSG00000118515	SGK1
0.0310729710680618	rs7996856	NA	NA
0.420695179906818	rs8002858	ENSG00000102547	CAB39L
0.585008102976076	rs800292	ENSG00000000971	CFH
0.12742093329215	rs8006911	ENSG00000156381	ANKRD9
0.254458420086896	rs8007	ENSG00000121577	POPDC2
0.100595247634527	rs8007356	ENSG00000156381	ANKRD9
0.122037074022152	rs8019	ENSG00000054523	KIF1B
0.234076653159735	rs803220	ENSG00000072364	AFF4
0.939886814573353	rs8045	ENSG00000114054	PCCB
0.939886814573353	rs8045	ENSG00000118007	STAG1
0.255119397598369	rs805408	ENSG00000068878	PSME4
0.17582127670198	rs8063	ENSG00000103275	UBE2I
0.436385231051011	rs8065502	ENSG00000131473	ACLY
0.306537212820189	rs8076604	ENSG00000196535	MYO18A
0.224674424646619	rs8076632	ENSG00000006282	SPATA20
0.512186440124196	rs8077302	NA	NA
0.281818181818182	rs8079368	ENSG00000171302	CANT1
0.0967112306951991	rs8102231	ENSG00000172081	MOB3A
0.454451508447115	rs8110017	ENSG00000185800	DMWD
0.0606445673830836	rs8114	ENSG00000107242	PIP5K1B
0.0606445673830836	rs8114	ENSG00000187866	PABIR1
0.0408457147417691	rs8118	ENSG00000067836	ROGDI
0.35919024743494	rs8123912	ENSG00000124201	ZNFX1
0.448448291393926	rs8126928	ENSG00000160209	PDXK
0.143227705994143	rs8132	ENSG00000171298	GAA
0.0728977586483325	rs814131	ENSG00000074416	MGLL
0.939298995692028	rs8159	ENSG00000163050	COQ8A
0.939298995692028	rs8159	ENSG00000288674
0.469221156041739	rs819640	ENSG00000077522	ACTN2
1	rs8255	ENSG00000035403	VCL
0.783883770107901	rs8287	ENSG00000128045	RASL11B
0.418352736620848	rs8294	ENSG00000079739	PGM1
0.00765352772296042	rs8299	ENSG00000134759	ELP2
0.065915430266333	rs8409	ENSG00000130158	DOCK6
0.129072475283747	rs844107	ENSG00000151090	THRB
0.207431130871941	rs846	ENSG00000114480	GBE1
0.00321175388734077	rs8546	ENSG00000196498	NCOR2
0.878431372549019	rs855314	ENSG00000079739	PGM1
0.10637223495825	rs8560	ENSG00000157106	SMG1
0.835402793825073	rs861818	ENSG00000100023	PPIL2
0.0722293336161746	rs8637	ENSG00000172270	BSG
0.177069013028422	rs86487	ENSG00000133424	LARGE1
0.888888888888889	rs869236	NA	NA
0.239810677196483	rs871043	ENSG00000107551	RASSF4
0.0864572650258222	rs873856	ENSG00000135686	KLHL36
0.234747372238582	rs876180	ENSG00000154358	OBSCN
0.497411825598328	rs8793	ENSG00000155957	TMBIM4
0.497411825598328	rs8793	ENSG00000228144
0.323713862074895	rs8795	ENSG00000141568	FOXK2
0.15162334443514	rs881562	ENSG00000078328	RBFOX1
0.537984748103177	rs881583	ENSG00000135686	KLHL36
0.192913489110002	rs883135	ENSG00000135686	KLHL36
0.32867064010797	rs885451	ENSG00000137094	DNAJB5
0.106437278462773	rs886089	ENSG00000148296	SURF6
0.106437278462773	rs886089	ENSG00000281309	SURF6
0.111192143534582	rs888197	ENSG00000111266	DUSP16
0.111192143534582	rs888197	ENSG00000280962	DUSP16
0.772881493418727	rs889613	ENSG00000135686	KLHL36
0.627559644767944	rs894817	ENSG00000197081	IGF2R
0.0214245968934031	rs901553	ENSG00000110328	GALNT18
0.12795172297311	rs910397	ENSG00000101417	PXMP4
0.332998879372316	rs9174	ENSG00000053900	ANAPC4
0.0168790081622635	rs9320939	ENSG00000186439	TRDN
0.468061494358019	rs933057	ENSG00000241935	HOGA1
0.468061494358019	rs933057	ENSG00000249967
0.00396626439161205	rs9346	ENSG00000132823	OSER1
0.434445726552775	rs9361904	ENSG00000005700	IBTK
0.434445726552775	rs9361904	ENSG00000283068	IBTK
0.171582894528741	rs9399	ENSG00000284526
0.198328309949208	rs9419	ENSG00000104823	ECH1
0.198328309949208	rs9419	ENSG00000268083
0.198328309949208	rs9419	ENSG00000282832
0.198328309949208	rs9419	ENSG00000282853	ECH1
0.218253353455316	rs941953	ENSG00000166183	ASPG
0.75140340441891	rs9438	ENSG00000174953	DHX36
0.0253089149748424	rs9440	ENSG00000182208	MOB2
0.34523107177184	rs944893	ENSG00000130702	LAMA5
0.866586621088406	rs9453	ENSG00000140105	WARS1
0.0889910505054915	rs9456869	ENSG00000112531	QKI
0.269845450372212	rs949493	ENSG00000040341	STAU2
0.0888888888888889	rs952790	ENSG00000127481	UBR4
0.20003686222311	rs9550987	ENSG00000127863	TNFRSF19
0.783727171739012	rs9583500	ENSG00000134871	COL4A2
0.542620733988508	rs9604099	ENSG00000153531	ADPRHL1
0.732678261375707	rs9625	ENSG00000196914	ARHGEF12
0.19242200454578	rs9637	ENSG00000130299	GTPBP3
0.286240936937863	rs964392	ENSG00000115998	C2orf42
0.286240936937863	rs964392	ENSG00000116001	TIA1
0.30491134981471	rs9657916	ENSG00000114423	CBLB
0.816796453271803	rs9678851	ENSG00000163798	SLC4A1AP
1	rs9701	ENSG00000146676	PURB
0.0258760795115137	rs9711	ENSG00000171724	VAT1L
0.14876187346857	rs9770574	NA	NA
0.960552921501753	rs978906	ENSG00000134318	ROCK2
0.209090909090909	rs9805211	ENSG00000132938	MTUS2
0.507938459104892	rs9827878	ENSG00000182923	CEP63
0.914061958735395	rs9831	ENSG00000134049	IER3IP1
0.914061958735395	rs9831	ENSG00000267228
0.666666666666667	rs9842813	ENSG00000278934
0.257209677179481	rs9900173	ENSG00000136448	NMT1
0.257209677179481	rs9900173	ENSG00000172992	DCAKD
0.0326942176708188	rs9915776	ENSG00000175662	TOM1L2
0.378330598065629	rs9920	ENSG00000105974	CAV1
0.0412817174505075	rs9928759	ENSG00000182831	C16orf72
1	rs9939035	ENSG00000087263	OGFOD1
1	rs9939035	ENSG00000125124	BBS2
1	rs9939035	ENSG00000288725
0.879434146384609	rs9953	ENSG00000140650	PMM2
0.879434146384609	rs9953	ENSG00000153048	CARHSP1
0.224409262805017	rs9973651	ENSG00000136731	UGGT1
NA	NA	NA	NA
NA	NA	NA	NA
NA	NA	NA	NA
NA	NA	NA	NA
NA	NA	NA	NA
NA	NA	NA	NA
NA	NA	NA	NA
NA	NA	NA	NA
NA	NA	NA	NA
NA	NA	NA	NA
NA	NA	NA	NA
NA	NA	NA	NA
NA	NA	NA	NA
NA	NA	NA	NA
NA	NA	NA	NA
NA	NA	NA	NA
NA	NA	NA	NA
NA	NA	NA	NA
NA	NA	NA	NA
NA	NA	NA	NA
NA	NA	NA	NA
NA	NA	NA	NA
NA	NA	NA	NA
NA	NA	NA	NA
NA	NA	NA	NA
NA	NA	NA	NA
NA	NA	NA	NA
NA	NA	NA	NA
NA	NA	NA	NA
NA	NA	NA	NA
NA	NA	NA	NA
NA	NA	NA	NA
NA	NA	NA	NA
NA	NA	NA	NA
NA	NA	NA	NA
NA	NA	NA	NA
NA	NA	NA	NA
NA	NA	NA	NA
NA	NA	NA	NA
NA	NA	NA	NA
NA	NA	NA	NA
NA	NA	NA	NA
NA	NA	NA	NA
NA	NA	NA	NA
NA	NA	NA	NA
NA	NA	NA	NA
NA	NA	NA	NA
NA	NA	NA	NA
NA	NA	NA	NA
NA	NA	NA	NA
NA	NA	NA	NA
NA	NA	NA	NA
NA	NA	NA	NA
NA	NA	NA	NA
NA	NA	NA	NA
NA	NA	NA	NA
NA	NA	NA	NA
NA	NA	NA	NA
NA	NA	NA	NA
NA	NA	NA	NA
NA	NA	NA	NA
NA	NA	NA	NA
NA	NA	NA	NA
NA	NA	NA	NA
NA	NA	NA	NA
NA	NA	NA	NA
NA	NA	NA	NA
NA	NA	NA	NA
NA	NA	NA	NA
NA	NA	NA	NA
NA	NA	NA	NA
NA	NA	NA	NA
NA	NA	NA	NA
NA	NA	NA	NA
NA	NA	NA	NA
NA	NA	NA	NA
NA	NA	NA	NA
NA	NA	NA	NA
NA	NA	NA	NA
NA	NA	NA	NA
NA	NA	NA	NA
NA	NA	NA	NA
NA	NA	NA	NA
NA	NA	NA	NA
NA	NA	NA	NA
NA	NA	NA	NA
NA	NA	NA	NA
NA	NA	NA	NA
NA	NA	NA	NA
NA	NA	NA	NA
NA	NA	NA	NA
NA	NA	NA	NA
NA	NA	NA	NA
NA	NA	NA	NA
NA	NA	NA	NA
NA	NA	NA	NA
NA	NA	NA	NA
NA	NA	NA	NA
NA	NA	NA	NA
NA	NA	NA	NA
NA	NA	NA	NA
NA	NA	NA	NA
NA	NA	NA	NA
NA	NA	NA	NA
NA	NA	NA	NA
NA	NA	NA	NA
NA	NA	NA	NA
NA	NA	NA	NA
NA	NA	NA	NA
NA	NA	NA	NA
NA	NA	NA	NA
NA	NA	NA	NA
NA	NA	NA	NA
NA	NA	NA	NA
NA	NA	NA	NA
NA	NA	NA	NA
NA	NA	NA	NA
NA	NA	NA	NA
NA	NA	NA	NA
NA	NA	NA	NA
NA	NA	NA	NA
NA	NA	NA	NA
NA	NA	NA	NA
NA	NA	NA	NA
NA	NA	NA	NA
NA	NA	NA	NA
NA	NA	NA	NA
NA	NA	NA	NA
NA	NA	NA	NA
NA	NA	NA	NA
NA	NA	NA	NA
NA	NA	NA	NA
NA	NA	NA	NA
NA	NA	NA	NA
NA	NA	NA	NA
NA	NA	NA	NA
NA	NA	NA	NA
NA	NA	NA	NA
NA	NA	NA	NA
NA	NA	NA	NA
NA	NA	NA	NA
NA	NA	NA	NA
NA	NA	NA	NA
NA	NA	NA	NA
NA	NA	NA	NA
NA	NA	NA	NA
NA	NA	NA	NA
NA	NA	NA	NA
NA	NA	NA	NA
NA	NA	NA	NA
NA	NA	NA	NA
NA	NA	NA	NA
NA	NA	NA	NA
NA	NA	NA	NA
NA	NA	NA	NA
NA	NA	NA	NA
NA	NA	NA	NA
NA	NA	NA	NA
NA	NA	NA	NA
NA	NA	NA	NA
NA	NA	NA	NA
NA	NA	NA	NA
NA	NA	NA	NA
NA	NA	NA	NA
NA	NA	NA	NA
NA	NA	NA	NA
NA	NA	NA	NA
NA	NA	NA	NA
NA	NA	NA	NA
NA	NA	NA	NA
NA	NA	NA	NA
NA	NA	NA	NA
NA	NA	NA	NA
NA	NA	NA	NA
NA	NA	NA	NA
NA	NA	NA	NA
NA	NA	NA	NA
NA	NA	NA	NA
NA	NA	NA	NA
NA	NA	NA	NA
NA	NA	NA	NA
NA	NA	NA	NA
NA	NA	NA	NA
NA	NA	NA	NA
NA	NA	NA	NA
NA	NA	NA	NA
NA	NA	NA	NA
NA	NA	NA	NA
NA	NA	NA	NA
NA	NA	NA	NA
NA	NA	NA	NA
NA	NA	NA	NA
NA	NA	NA	NA
NA	NA	NA	NA
NA	NA	NA	NA
NA	NA	NA	NA
NA	NA	NA	NA
NA	NA	NA	NA
NA	NA	NA	NA
NA	NA	NA	NA
NA	NA	NA	NA
NA	NA	NA	NA
NA	NA	NA	NA
NA	NA	NA	NA
NA	NA	NA	NA
NA	NA	NA	NA
NA	NA	NA	NA
NA	NA	NA	NA
NA	NA	NA	NA
NA	NA	NA	NA
NA	NA	NA	NA
NA	NA	NA	NA
NA	NA	NA	NA
NA	NA	NA	NA
NA	NA	NA	NA
NA	NA	NA	NA
NA	NA	NA	NA
NA	NA	NA	NA
NA	NA	NA	NA
NA	NA	NA	NA
NA	NA	NA	NA
NA	NA	NA	NA
NA	NA	NA	NA
NA	NA	NA	NA
NA	NA	NA	NA
NA	NA	NA	NA
NA	NA	NA	NA
NA	NA	NA	NA
NA	NA	NA	NA
NA	NA	NA	NA
NA	NA	NA	NA
NA	NA	NA	NA
NA	NA	NA	NA
NA	NA	NA	NA
NA	NA	NA	NA
NA	NA	NA	NA
NA	NA	NA	NA
NA	NA	NA	NA
NA	NA	NA	NA
NA	NA	NA	NA
NA	NA	NA	NA
NA	NA	NA	NA
NA	NA	NA	NA
NA	NA	NA	NA
NA	NA	NA	NA
NA	NA	NA	NA
NA	NA	NA	NA
NA	NA	NA	NA
NA	NA	NA	NA
NA	NA	NA	NA
NA	NA	NA	NA
NA	NA	NA	NA
NA	NA	NA	NA
NA	NA	NA	NA
NA	NA	NA	NA
NA	NA	NA	NA
NA	NA	NA	NA
NA	NA	NA	NA
NA	NA	NA	NA
NA	NA	NA	NA
NA	NA	NA	NA
NA	NA	NA	NA
NA	NA	NA	NA
NA	NA	NA	NA
NA	NA	NA	NA
NA	NA	NA	NA
NA	NA	NA	NA
NA	NA	NA	NA
NA	NA	NA	NA
NA	NA	NA	NA
NA	NA	NA	NA
NA	NA	NA	NA
NA	NA	NA	NA
NA	NA	NA	NA
NA	NA	NA	NA
NA	NA	NA	NA
NA	NA	NA	NA
NA	NA	NA	NA
NA	NA	NA	NA
NA	NA	NA	NA
NA	NA	NA	NA
NA	NA	NA	NA
NA	NA	NA	NA
NA	NA	NA	NA
NA	NA	NA	NA
NA	NA	NA	NA
NA	NA	NA	NA
NA	NA	NA	NA
NA	NA	NA	NA
NA	NA	NA	NA
NA	NA	NA	NA
NA	NA	NA	NA
NA	NA	NA	NA
NA	NA	NA	NA
NA	NA	NA	NA
NA	NA	NA	NA
NA	NA	NA	NA
NA	NA	NA	NA
NA	NA	NA	NA
NA	NA	NA	NA
NA	NA	NA	NA
NA	NA	NA	NA
NA	NA	NA	NA
NA	NA	NA	NA
NA	NA	NA	NA
NA	NA	NA	NA
NA	NA	NA	NA
NA	NA	NA	NA
NA	NA	NA	NA
NA	NA	NA	NA
NA	NA	NA	NA
NA	NA	NA	NA
NA	NA	NA	NA
NA	NA	NA	NA
NA	NA	NA	NA
NA	NA	NA	NA
NA	NA	NA	NA
NA	NA	NA	NA
NA	NA	NA	NA
NA	NA	NA	NA
NA	NA	NA	NA
NA	NA	NA	NA
NA	NA	NA	NA
NA	NA	NA	NA
NA	NA	NA	NA
NA	NA	NA	NA
NA	NA	NA	NA
NA	NA	NA	NA
NA	NA	NA	NA
NA	NA	NA	NA
NA	NA	NA	NA
NA	NA	NA	NA
NA	NA	NA	NA
NA	NA	NA	NA
NA	NA	NA	NA
NA	NA	NA	NA
NA	NA	NA	NA
NA	NA	NA	NA
NA	NA	NA	NA
NA	NA	NA	NA
NA	NA	NA	NA
NA	NA	NA	NA
NA	NA	NA	NA
NA	NA	NA	NA
NA	NA	NA	NA
NA	NA	NA	NA
NA	NA	NA	NA
NA	NA	NA	NA
NA	NA	NA	NA
NA	NA	NA	NA
NA	NA	NA	NA
NA	NA	NA	NA
NA	NA	NA	NA
NA	NA	NA	NA
NA	NA	NA	NA
NA	NA	NA	NA
NA	NA	NA	NA
NA	NA	NA	NA
NA	NA	NA	NA
NA	NA	NA	NA
NA	NA	NA	NA
NA	NA	NA	NA
NA	NA	NA	NA
NA	NA	NA	NA
NA	NA	NA	NA
NA	NA	NA	NA
NA	NA	NA	NA
NA	NA	NA	NA
NA	NA	NA	NA
NA	NA	NA	NA
NA	NA	NA	NA
NA	NA	NA	NA
NA	NA	NA	NA
NA	NA	NA	NA
NA	NA	NA	NA
NA	NA	NA	NA
NA	NA	NA	NA
NA	NA	NA	NA
NA	NA	NA	NA
NA	NA	NA	NA
NA	NA	NA	NA
NA	NA	NA	NA
NA	NA	NA	NA
NA	NA	NA	NA
NA	NA	NA	NA
NA	NA	NA	NA
NA	NA	NA	NA
NA	NA	NA	NA
NA	NA	NA	NA
NA	NA	NA	NA
NA	NA	NA	NA
NA	NA	NA	NA
NA	NA	NA	NA
NA	NA	NA	NA
NA	NA	NA	NA
NA	NA	NA	NA
NA	NA	NA	NA
NA	NA	NA	NA
NA	NA	NA	NA
NA	NA	NA	NA
NA	NA	NA	NA
NA	NA	NA	NA
NA	NA	NA	NA
NA	NA	NA	NA
NA	NA	NA	NA
NA	NA	NA	NA
NA	NA	NA	NA
NA	NA	NA	NA
NA	NA	NA	NA
NA	NA	NA	NA
NA	NA	NA	NA
NA	NA	NA	NA
NA	NA	NA	NA
NA	NA	NA	NA
NA	NA	NA	NA
NA	NA	NA	NA
NA	NA	NA	NA
NA	NA	NA	NA
NA	NA	NA	NA
NA	NA	NA	NA
NA	NA	NA	NA
NA	NA	NA	NA
NA	NA	NA	NA
NA	NA	NA	NA
NA	NA	NA	NA
NA	NA	NA	NA
NA	NA	NA	NA
NA	NA	NA	NA
NA	NA	NA	NA
NA	NA	NA	NA
NA	NA	NA	NA
NA	NA	NA	NA
NA	NA	NA	NA
NA	NA	NA	NA
NA	NA	NA	NA
NA	NA	NA	NA
NA	NA	NA	NA
NA	NA	NA	NA
NA	NA	NA	NA
NA	NA	NA	NA
NA	NA	NA	NA
NA	NA	NA	NA
NA	NA	NA	NA
NA	NA	NA	NA
NA	NA	NA	NA
NA	NA	NA	NA
NA	NA	NA	NA
NA	NA	NA	NA
NA	NA	NA	NA
NA	NA	NA	NA
NA	NA	NA	NA
NA	NA	NA	NA
NA	NA	NA	NA
NA	NA	NA	NA
NA	NA	NA	NA
NA	NA	NA	NA
NA	NA	NA	NA
NA	NA	NA	NA
NA	NA	NA	NA
NA	NA	NA	NA
NA	NA	NA	NA
NA	NA	NA	NA
NA	NA	NA	NA
NA	NA	NA	NA
NA	NA	NA	NA
NA	NA	NA	NA
NA	NA	NA	NA
NA	NA	NA	NA
NA	NA	NA	NA
NA	NA	NA	NA
NA	NA	NA	NA
NA	NA	NA	NA
NA	NA	NA	NA
NA	NA	NA	NA
NA	NA	NA	NA
NA	NA	NA	NA
NA	NA	NA	NA
NA	NA	NA	NA
NA	NA	NA	NA
NA	NA	NA	NA
NA	NA	NA	NA
NA	NA	NA	NA
NA	NA	NA	NA
NA	NA	NA	NA
NA	NA	NA	NA
NA	NA	NA	NA
NA	NA	NA	NA
NA	NA	NA	NA
NA	NA	NA	NA
NA	NA	NA	NA
NA	NA	NA	NA
NA	NA	NA	NA
NA	NA	NA	NA
NA	NA	NA	NA
NA	NA	NA	NA
NA	NA	NA	NA
NA	NA	NA	NA
NA	NA	NA	NA
NA	NA	NA	NA
NA	NA	NA	NA
NA	NA	NA	NA
NA	NA	NA	NA
NA	NA	NA	NA
NA	NA	NA	NA
NA	NA	NA	NA
NA	NA	NA	NA
NA	NA	NA	NA
NA	NA	NA	NA
NA	NA	NA	NA
NA	NA	NA	NA
NA	NA	NA	NA
NA	NA	NA	NA
NA	NA	NA	NA
NA	NA	NA	NA
NA	NA	NA	NA
NA	NA	NA	NA
NA	NA	NA	NA
NA	NA	NA	NA
NA	NA	NA	NA
NA	NA	NA	NA
NA	NA	NA	NA
NA	NA	NA	NA
NA	NA	NA	NA
NA	NA	NA	NA
NA	NA	NA	NA
NA	NA	NA	NA
NA	NA	NA	NA
NA	NA	NA	NA
NA	NA	NA	NA
NA	NA	NA	NA
NA	NA	NA	NA
NA	NA	NA	NA
NA	NA	NA	NA
NA	NA	NA	NA
NA	NA	NA	NA
NA	NA	NA	NA
NA	NA	NA	NA
NA	NA	NA	NA
NA	NA	NA	NA
NA	NA	NA	NA
NA	NA	NA	NA
NA	NA	NA	NA
NA	NA	NA	NA
NA	NA	NA	NA
NA	NA	NA	NA
NA	NA	NA	NA
NA	NA	NA	NA
NA	NA	NA	NA
NA	NA	NA	NA
NA	NA	NA	NA
NA	NA	NA	NA
NA	NA	NA	NA
NA	NA	NA	NA
NA	NA	NA	NA
NA	NA	NA	NA
NA	NA	NA	NA
NA	NA	NA	NA
NA	NA	NA	NA
NA	NA	NA	NA
NA	NA	NA	NA
NA	NA	NA	NA
NA	NA	NA	NA
NA	NA	NA	NA
NA	NA	NA	NA
NA	NA	NA	NA
NA	NA	NA	NA
NA	NA	NA	NA
NA	NA	NA	NA
NA	NA	NA	NA
NA	NA	NA	NA
NA	NA	NA	NA
NA	NA	NA	NA
NA	NA	NA	NA
NA	NA	NA	NA
NA	NA	NA	NA
NA	NA	NA	NA
NA	NA	NA	NA
NA	NA	NA	NA
NA	NA	NA	NA
NA	NA	NA	NA
NA	NA	NA	NA
NA	NA	NA	NA
NA	NA	NA	NA
NA	NA	NA	NA
NA	NA	NA	NA
NA	NA	NA	NA
NA	NA	NA	NA
NA	NA	NA	NA
NA	NA	NA	NA
NA	NA	NA	NA
NA	NA	NA	NA
NA	NA	NA	NA
NA	NA	NA	NA
NA	NA	NA	NA
NA	NA	NA	NA
NA	NA	NA	NA
NA	NA	NA	NA
NA	NA	NA	NA
NA	NA	NA	NA
NA	NA	NA	NA
NA	NA	NA	NA
NA	NA	NA	NA
NA	NA	NA	NA
NA	NA	NA	NA
NA	NA	NA	NA
NA	NA	NA	NA
NA	NA	NA	NA
NA	NA	NA	NA
NA	NA	NA	NA
NA	NA	NA	NA
NA	NA	NA	NA
NA	NA	NA	NA
NA	NA	NA	NA
NA	NA	NA	NA
NA	NA	NA	NA
NA	NA	NA	NA
NA	NA	NA	NA
NA	NA	NA	NA
NA	NA	NA	NA
NA	NA	NA	NA
NA	NA	NA	NA
NA	NA	NA	NA
NA	NA	NA	NA
NA	NA	NA	NA
NA	NA	NA	NA
NA	NA	NA	NA
NA	NA	NA	NA
NA	NA	NA	NA
NA	NA	NA	NA
NA	NA	NA	NA
NA	NA	NA	NA
NA	NA	NA	NA
NA	NA	NA	NA
NA	NA	NA	NA
NA	NA	NA	NA
NA	NA	NA	NA
NA	NA	NA	NA
NA	NA	NA	NA
NA	NA	NA	NA
NA	NA	NA	NA
NA	NA	NA	NA
NA	NA	NA	NA
NA	NA	NA	NA
NA	NA	NA	NA
NA	NA	NA	NA
NA	NA	NA	NA
NA	NA	NA	NA
NA	NA	NA	NA
NA	NA	NA	NA
NA	NA	NA	NA
NA	NA	NA	NA
NA	NA	NA	NA
NA	NA	NA	NA
NA	NA	NA	NA
NA	NA	NA	NA
NA	NA	NA	NA
NA	NA	NA	NA
NA	NA	NA	NA
NA	NA	NA	NA
NA	NA	NA	NA
NA	NA	NA	NA
NA	NA	NA	NA
NA	NA	NA	NA
NA	NA	NA	NA
NA	NA	NA	NA
NA	NA	NA	NA
NA	NA	NA	NA
NA	NA	NA	NA
NA	NA	NA	NA
NA	NA	NA	NA
NA	NA	NA	NA
NA	NA	NA	NA
NA	NA	NA	NA
NA	NA	NA	NA
NA	NA	NA	NA
NA	NA	NA	NA
NA	NA	NA	NA
NA	NA	NA	NA
NA	NA	NA	NA
NA	NA	NA	NA
NA	NA	NA	NA
NA	NA	NA	NA
NA	NA	NA	NA
NA	NA	NA	NA
NA	NA	NA	NA
NA	NA	NA	NA
NA	NA	NA	NA
NA	NA	NA	NA
NA	NA	NA	NA
NA	NA	NA	NA
NA	NA	NA	NA
NA	NA	NA	NA
NA	NA	NA	NA
NA	NA	NA	NA
NA	NA	NA	NA
NA	NA	NA	NA
NA	NA	NA	NA
NA	NA	NA	NA
NA	NA	NA	NA
NA	NA	NA	NA
NA	NA	NA	NA
NA	NA	NA	NA
NA	NA	NA	NA
NA	NA	NA	NA
NA	NA	NA	NA
NA	NA	NA	NA
NA	NA	NA	NA
NA	NA	NA	NA
NA	NA	NA	NA
NA	NA	NA	NA
NA	NA	NA	NA
NA	NA	NA	NA
NA	NA	NA	NA
NA	NA	NA	NA
NA	NA	NA	NA
NA	NA	NA	NA
NA	NA	NA	NA
NA	NA	NA	NA
NA	NA	NA	NA
NA	NA	NA	NA
NA	NA	NA	NA
NA	NA	NA	NA
NA	NA	NA	NA
NA	NA	NA	NA
NA	NA	NA	NA
NA	NA	NA	NA
NA	NA	NA	NA
NA	NA	NA	NA
NA	NA	NA	NA
NA	NA	NA	NA
NA	NA	NA	NA
NA	NA	NA	NA
NA	NA	NA	NA
NA	NA	NA	NA
NA	NA	NA	NA
NA	NA	NA	NA
NA	NA	NA	NA
NA	NA	NA	NA
NA	NA	NA	NA
NA	NA	NA	NA
NA	NA	NA	NA
NA	NA	NA	NA
NA	NA	NA	NA
NA	NA	NA	NA
NA	NA	NA	NA
NA	NA	NA	NA
NA	NA	NA	NA
NA	NA	NA	NA
NA	NA	NA	NA
NA	NA	NA	NA
NA	NA	NA	NA
NA	NA	NA	NA
NA	NA	NA	NA
NA	NA	NA	NA
NA	NA	NA	NA
NA	NA	NA	NA
NA	NA	NA	NA
NA	NA	NA	NA
NA	NA	NA	NA
NA	NA	NA	NA
NA	NA	NA	NA
NA	NA	NA	NA
NA	NA	NA	NA
NA	NA	NA	NA
NA	NA	NA	NA
NA	NA	NA	NA
NA	NA	NA	NA
NA	NA	NA	NA
NA	NA	NA	NA
NA	NA	NA	NA
NA	NA	NA	NA
NA	NA	NA	NA
NA	NA	NA	NA
NA	NA	NA	NA
NA	NA	NA	NA
NA	NA	NA	NA
NA	NA	NA	NA
NA	NA	NA	NA
NA	NA	NA	NA
NA	NA	NA	NA
NA	NA	NA	NA
NA	NA	NA	NA
NA	NA	NA	NA
NA	NA	NA	NA
NA	NA	NA	NA
NA	NA	NA	NA
NA	NA	NA	NA
NA	NA	NA	NA
NA	NA	NA	NA
NA	NA	NA	NA
NA	NA	NA	NA
NA	NA	NA	NA
NA	NA	NA	NA
NA	NA	NA	NA
NA	NA	NA	NA
NA	NA	NA	NA
NA	NA	NA	NA
NA	NA	NA	NA
NA	NA	NA	NA
NA	NA	NA	NA
NA	NA	NA	NA
NA	NA	NA	NA
NA	NA	NA	NA
NA	NA	NA	NA
NA	NA	NA	NA
NA	NA	NA	NA
NA	NA	NA	NA
NA	NA	NA	NA
NA	NA	NA	NA
NA	NA	NA	NA
NA	NA	NA	NA
NA	NA	NA	NA
NA	NA	NA	NA
NA	NA	NA	NA
NA	NA	NA	NA
NA	NA	NA	NA
NA	NA	NA	NA
NA	NA	NA	NA
NA	NA	NA	NA
NA	NA	NA	NA
NA	NA	NA	NA
NA	NA	NA	NA
NA	NA	NA	NA
NA	NA	NA	NA
NA	NA	NA	NA
NA	NA	NA	NA
NA	NA	NA	NA
NA	NA	NA	NA
NA	NA	NA	NA
NA	NA	NA	NA
NA	NA	NA	NA
NA	NA	NA	NA
NA	NA	NA	NA
NA	NA	NA	NA
NA	NA	NA	NA
NA	NA	NA	NA
NA	NA	NA	NA
NA	NA	NA	NA
NA	NA	NA	NA
NA	NA	NA	NA
NA	NA	NA	NA
NA	NA	NA	NA
NA	NA	NA	NA
NA	NA	NA	NA
NA	NA	NA	NA
NA	NA	NA	NA
NA	NA	NA	NA
NA	NA	NA	NA
NA	NA	NA	NA
NA	NA	NA	NA
NA	NA	NA	NA
NA	NA	NA	NA
NA	NA	NA	NA
NA	NA	NA	NA
NA	NA	NA	NA
NA	NA	NA	NA
NA	NA	NA	NA
NA	NA	NA	NA
NA	NA	NA	NA
NA	NA	NA	NA
NA	NA	NA	NA
NA	NA	NA	NA
NA	NA	NA	NA
NA	NA	NA	NA
NA	NA	NA	NA
NA	NA	NA	NA
NA	NA	NA	NA
NA	NA	NA	NA
NA	NA	NA	NA
NA	NA	NA	NA
NA	NA	NA	NA
NA	NA	NA	NA
NA	NA	NA	NA
NA	NA	NA	NA
NA	NA	NA	NA
NA	NA	NA	NA
NA	NA	NA	NA
NA	NA	NA	NA
NA	NA	NA	NA
NA	NA	NA	NA
NA	NA	NA	NA
NA	NA	NA	NA
NA	NA	NA	NA
NA	NA	NA	NA
NA	NA	NA	NA
NA	NA	NA	NA
NA	NA	NA	NA
NA	NA	NA	NA
NA	NA	NA	NA
NA	NA	NA	NA
NA	NA	NA	NA
NA	NA	NA	NA
NA	NA	NA	NA
NA	NA	NA	NA
NA	NA	NA	NA
NA	NA	NA	NA
NA	NA	NA	NA
NA	NA	NA	NA
NA	NA	NA	NA
NA	NA	NA	NA
NA	NA	NA	NA
NA	NA	NA	NA
NA	NA	NA	NA
NA	NA	NA	NA
NA	NA	NA	NA
NA	NA	NA	NA
NA	NA	NA	NA
NA	NA	NA	NA
NA	NA	NA	NA
NA	NA	NA	NA
NA	NA	NA	NA
NA	NA	NA	NA
NA	NA	NA	NA
NA	NA	NA	NA
NA	NA	NA	NA
NA	NA	NA	NA
NA	NA	NA	NA
NA	NA	NA	NA
NA	NA	NA	NA
NA	NA	NA	NA
NA	NA	NA	NA
NA	NA	NA	NA
NA	NA	NA	NA
NA	NA	NA	NA
NA	NA	NA	NA
NA	NA	NA	NA
NA	NA	NA	NA
NA	NA	NA	NA
NA	NA	NA	NA
NA	NA	NA	NA
NA	NA	NA	NA
NA	NA	NA	NA
NA	NA	NA	NA
NA	NA	NA	NA
NA	NA	NA	NA
NA	NA	NA	NA
NA	NA	NA	NA
NA	NA	NA	NA
NA	NA	NA	NA
NA	NA	NA	NA
NA	NA	NA	NA
NA	NA	NA	NA
NA	NA	NA	NA
NA	NA	NA	NA
NA	NA	NA	NA
NA	NA	NA	NA
NA	NA	NA	NA
NA	NA	NA	NA
NA	NA	NA	NA
NA	NA	NA	NA
NA	NA	NA	NA
NA	NA	NA	NA
NA	NA	NA	NA
NA	NA	NA	NA
NA	NA	NA	NA
NA	NA	NA	NA
NA	NA	NA	NA
NA	NA	NA	NA
NA	NA	NA	NA
NA	NA	NA	NA
NA	NA	NA	NA
NA	NA	NA	NA
NA	NA	NA	NA
NA	NA	NA	NA
NA	NA	NA	NA
NA	NA	NA	NA
NA	NA	NA	NA
NA	NA	NA	NA
NA	NA	NA	NA
NA	NA	NA	NA
NA	NA	NA	NA
NA	NA	NA	NA
NA	NA	NA	NA
NA	NA	NA	NA
NA	NA	NA	NA
NA	NA	NA	NA
NA	NA	NA	NA
NA	NA	NA	NA
NA	NA	NA	NA
NA	NA	NA	NA
NA	NA	NA	NA
NA	NA	NA	NA
NA	NA	NA	NA
NA	NA	NA	NA
NA	NA	NA	NA
NA	NA	NA	NA
NA	NA	NA	NA
NA	NA	NA	NA
NA	NA	NA	NA
NA	NA	NA	NA
NA	NA	NA	NA
NA	NA	NA	NA
NA	NA	NA	NA
NA	NA	NA	NA
NA	NA	NA	NA
NA	NA	NA	NA
NA	NA	NA	NA
NA	NA	NA	NA
NA	NA	NA	NA
NA	NA	NA	NA
NA	NA	NA	NA
NA	NA	NA	NA
NA	NA	NA	NA
NA	NA	NA	NA
NA	NA	NA	NA
NA	NA	NA	NA
NA	NA	NA	NA
NA	NA	NA	NA
NA	NA	NA	NA
NA	NA	NA	NA
NA	NA	NA	NA
NA	NA	NA	NA
NA	NA	NA	NA
NA	NA	NA	NA
NA	NA	NA	NA
NA	NA	NA	NA
NA	NA	NA	NA
NA	NA	NA	NA
NA	NA	NA	NA
NA	NA	NA	NA
NA	NA	NA	NA
NA	NA	NA	NA
NA	NA	NA	NA
NA	NA	NA	NA
NA	NA	NA	NA
NA	NA	NA	NA
NA	NA	NA	NA
NA	NA	NA	NA
NA	NA	NA	NA
NA	NA	NA	NA
NA	NA	NA	NA
NA	NA	NA	NA
NA	NA	NA	NA
NA	NA	NA	NA
NA	NA	NA	NA
NA	NA	NA	NA
NA	NA	NA	NA
NA	NA	NA	NA
NA	NA	NA	NA
NA	NA	NA	NA
NA	NA	NA	NA
NA	NA	NA	NA
NA	NA	NA	NA
NA	NA	NA	NA
NA	NA	NA	NA
NA	NA	NA	NA
NA	NA	NA	NA
NA	NA	NA	NA
NA	NA	NA	NA
NA	NA	NA	NA
NA	NA	NA	NA
NA	NA	NA	NA
NA	NA	NA	NA
NA	NA	NA	NA
NA	NA	NA	NA
NA	NA	NA	NA
NA	NA	NA	NA
NA	NA	NA	NA
NA	NA	NA	NA
NA	NA	NA	NA
NA	NA	NA	NA
NA	NA	NA	NA
NA	NA	NA	NA
NA	NA	NA	NA
NA	NA	NA	NA
NA	NA	NA	NA
NA	NA	NA	NA
NA	NA	NA	NA
NA	NA	NA	NA
NA	NA	NA	NA
NA	NA	NA	NA
NA	NA	NA	NA
NA	NA	NA	NA
NA	NA	NA	NA
NA	NA	NA	NA
NA	NA	NA	NA
NA	NA	NA	NA
NA	NA	NA	NA
NA	NA	NA	NA
NA	NA	NA	NA
NA	NA	NA	NA
NA	NA	NA	NA
NA	NA	NA	NA
NA	NA	NA	NA
NA	NA	NA	NA
NA	NA	NA	NA
NA	NA	NA	NA
NA	NA	NA	NA
NA	NA	NA	NA
NA	NA	NA	NA
NA	NA	NA	NA
NA	NA	NA	NA
NA	NA	NA	NA
NA	NA	NA	NA
NA	NA	NA	NA
NA	NA	NA	NA
NA	NA	NA	NA
NA	NA	NA	NA
NA	NA	NA	NA
NA	NA	NA	NA
NA	NA	NA	NA
NA	NA	NA	NA
NA	NA	NA	NA
NA	NA	NA	NA
NA	NA	NA	NA
NA	NA	NA	NA
NA	NA	NA	NA
NA	NA	NA	NA
NA	NA	NA	NA
NA	NA	NA	NA
NA	NA	NA	NA
NA	NA	NA	NA
NA	NA	NA	NA
NA	NA	NA	NA
NA	NA	NA	NA
NA	NA	NA	NA
NA	NA	NA	NA
NA	NA	NA	NA
NA	NA	NA	NA
NA	NA	NA	NA
NA	NA	NA	NA
NA	NA	NA	NA
NA	NA	NA	NA
NA	NA	NA	NA
NA	NA	NA	NA
NA	NA	NA	NA
NA	NA	NA	NA
NA	NA	NA	NA
NA	NA	NA	NA
NA	NA	NA	NA
[truncated: 85,262 more rows]
