# Supplementary material for: Allele-specific expression analysis for complex genetic phenotypes applied to a unique dilated cardiomyopathy cohort
Source: Sci Rep. 2023 Jan 11;13:564. doi: 10.1038/s41598-023-27591-7 (PMC9834222; doi:10.1038/s41598-023-27591-7)
Supplement: Supplementary file 2 — Supplementary Information 2. [file 41598_2023_27591_MOESM2_ESM.zip › results_4vAll.txt]

pvalue	rsid	ensembl_gene_id	hgnc_symbol
0.769307742689091	chr1:19141707	NA	NA
0.563088828594193	chr10:122086675	NA	NA
0.523520567766713	chr14:67690420	NA	NA
0.64711623390052	chr17:12767898	NA	NA
1	chr17:12991998	NA	NA
0.111111111111111	chr17:76779138	NA	NA
0.00326654044846448	chr2:206119050	NA	NA
0.333333333333333	chr5:138420941	NA	NA
0.401840684465483	chr5:97033748	NA	NA
0.420634920634921	chr9:37088478	NA	NA
0.131296459834949	rs10068	ENSG00000108733	PEX12
0.954645354645355	rs10110905	ENSG00000120907	ADRA1A
0.572330449414998	rs10153800	ENSG00000115677	HDLBP
0.500014573815762	rs10164978	ENSG00000169994	MYO7B
0.129333179106978	rs10184	ENSG00000119720	NRDE2
0.00744968236725205	rs1018648	ENSG00000153531	ADPRHL1
0.392795922672576	rs10198171	ENSG00000198380	GFPT1
0.584476594836783	rs10199	ENSG00000176907	TCIM
0.714502793897271	rs10205	ENSG00000132589	FLOT2
0.269456405159777	rs10225667	ENSG00000122574	WIPF3
0.223679240242754	rs10267576	ENSG00000105968	H2AZ2
0.0879902836438298	rs1027199	ENSG00000196569	LAMA2
0.0947212991300284	rs1037256	ENSG00000166685	COG1
0.881132727927916	rs10401904	ENSG00000167766	ZNF83
0.624884048034992	rs10403127	ENSG00000104973	MED25
0.773466571539316	rs1043003	ENSG00000067082	KLF6
0.728591764009008	rs1043045	ENSG00000163681	SLMAP
0.488135432724563	rs1043314	ENSG00000149428	HYOU1
0.488135432724563	rs1043314	ENSG00000280682	HYOU1
0.0191588443199655	rs1043452	ENSG00000167461	RAB8A
0.190205592668906	rs1044222	ENSG00000099250	NRP1
0.741770463486699	rs1044522	ENSG00000174080	CTSF
0.402971760815272	rs1044564	ENSG00000006744	ELAC2
0.0503643328853776	rs1044773	ENSG00000127511	SIN3B
0.346464634017448	rs1045277	ENSG00000007541	PIGQ
1	rs1045441	ENSG00000136827	TOR1A
0.930641809410855	rs1046186	ENSG00000135631	RAB11FIP5
0.930641809410855	rs1046186	ENSG00000144040	SFXN5
0.117124526339613	rs1046234	ENSG00000169762	TAPT1
0.19980610434012	rs1046236	ENSG00000154556	SORBS2
0.538207791035018	rs10464	ENSG00000134369	NAV1
0.713275049314308	rs1046475	ENSG00000082805	ERC1
0.0173592958137246	rs1046537	ENSG00000150459	SAP18
0.555830150711151	rs1046578	ENSG00000198663	C6orf89
0.112738088789181	rs10466	ENSG00000197780	TAF13
0.0474445920985096	rs1046612	ENSG00000204070	SYS1
0.0474445920985096	rs1046612	ENSG00000254806	SYS1-DBNDD2
0.510161938084479	rs1046783	ENSG00000160190	SLC37A1
0.0737754501131757	rs1046896	ENSG00000141560	FN3KRP
0.337858945178365	rs1046917	ENSG00000141560	FN3KRP
0.784605215084272	rs1046956	ENSG00000001617	SEMA3F
0.00467425487072773	rs1047490	ENSG00000166598	HSP90B1
0.00467425487072773	rs1047490	ENSG00000204954	C12orf73
0.114982512750042	rs1047782	ENSG00000111802	TDP2
0.733109295760819	rs1047800	ENSG00000086289	EPDR1
0.733109295760819	rs1047800	ENSG00000106483	SFRP4
0.592065529847877	rs1047812	ENSG00000086289	EPDR1
0.592065529847877	rs1047812	ENSG00000106483	SFRP4
0.561602638669295	rs1047935	ENSG00000112531	QKI
0.901353973091174	rs1048021	ENSG00000112096	SOD2
0.901353973091174	rs1048021	ENSG00000146457	WTAP
0.00527588478270275	rs1048166	ENSG00000103966	EHD4
0.390652468997424	rs1048315	ENSG00000054654	SYNE2
0.390652468997424	rs1048315	ENSG00000140009	ESR2
0.0443433551716347	rs1048351	ENSG00000159658	EFCAB14
0.111888111888112	rs1048785	ENSG00000049245	VAMP3
0.547632209750175	rs10489793	ENSG00000116459	ATP5PB
0.176468019313363	rs1049193	ENSG00000139625	MAP3K12
0.176468019313363	rs1049193	ENSG00000197111	PCBP2
0.0422344675434541	rs1049232	ENSG00000125733	TRIP10
0.382960851115688	rs1049620	ENSG00000167085	PHB
0.408530406348331	rs1049887	ENSG00000142657	PGD
0.0135195313214402	rs1050353	ENSG00000112769	LAMA4
0.263812441764056	rs1050607	ENSG00000124783	SSR1
0.105657957521331	rs1051061	ENSG00000028116	VRK2
0.0355943955287779	rs1051331	ENSG00000184900	SUMO3
0.222222222222222	rs1051349	ENSG00000125817	CENPB
0.609134009051957	rs1051375	ENSG00000151067	CACNA1C
0.609134009051957	rs1051375	ENSG00000285479	CACNA1C
0.220253602420402	rs1051429	ENSG00000111860	CEP85L
0.220253602420402	rs1051429	ENSG00000198523	PLN
0.00571329983452561	rs1051431	ENSG00000051825	MPHOSPH9
0.209504654971805	rs1051475	ENSG00000157557	ETS2
0.476615976158876	rs1052169	ENSG00000161714	PLCD3
0.243387955665392	rs1052373	ENSG00000134571	MYBPC3
0.379082658142036	rs1053004	ENSG00000168610	STAT3
0.387052414733838	rs1053624	ENSG00000117481	NSUN4
0.419420650570279	rs1054206	ENSG00000166482	MFAP4
0.536081219043506	rs1054484	ENSG00000170954	ZNF415
0.642174822420387	rs1054885	ENSG00000101181	MTG2
0.527469337700608	rs1055333	ENSG00000068024	HDAC4
0.145986277717348	rs1055417	ENSG00000117523	PRRC2C
0.541192898741999	rs1056040	ENSG00000142892	PIGK
0.813925045471946	rs1056847	ENSG00000143393	PI4KB
0.380036859461351	rs1057686	ENSG00000111737	RAB35
0.002083881611434	rs1059490	ENSG00000158373	H2BC5
0.825964802272081	rs1059503	ENSG00000114354	TFG
0.574179086159907	rs1059625	ENSG00000116857	TMEM9
0.349368897356513	rs1059779	ENSG00000106077	ABHD11
0.460030440749422	rs1061147	ENSG00000000971	CFH
0.182008250757807	rs1061399	ENSG00000123999	INHA
0.182008250757807	rs1061399	ENSG00000124006	OBSL1
0.0927190456602221	rs1062326	ENSG00000152409	JMY
0.0117132743648676	rs1062806	ENSG00000105483	CARD8
0.73183027447394	rs1062826	ENSG00000158769	F11R
0.73183027447394	rs1062826	ENSG00000270149
0.26280402755372	rs1062986	ENSG00000085491	SLC25A24
0.26280402755372	rs1062986	ENSG00000284468	SLC25A24
0.225887047282477	rs1063224	ENSG00000198825	INPP5F
0.798760963917103	rs10643	ENSG00000137767	SQOR
0.0890229281860487	rs1065585	ENSG00000180185	FAHD1
0.127537709297487	rs1065646	ENSG00000122515	ZMIZ2
0.0776483099927933	rs1065647	ENSG00000122515	ZMIZ2
0.986070742087592	rs1071682	ENSG00000108883	EFTUD2
0.986070742087592	rs1071682	ENSG00000131097	HIGD1B
0.457161854587301	rs10736851	ENSG00000288701	PRRC2B
0.0566782523783007	rs10761203	ENSG00000165238	WNK2
0.460606060606061	rs10774978	ENSG00000139437	TCHP
0.365051861422952	rs1078004	ENSG00000168906	MAT2A
0.860033765969222	rs10791649	ENSG00000170962	PDGFD
0.107272683057259	rs10801923	ENSG00000134247	PTGFRN
0.441199433850388	rs10835206	ENSG00000167323	STIM1
0.556601865707367	rs10847697	ENSG00000139370	SLC15A4
0.919301867952218	rs10852643	ENSG00000185739	SRL
0.117124526339613	rs10870188	ENSG00000148384	INPP5E
0.135581397649279	rs10897465	ENSG00000110583	NAA40
0.197360375143928	rs10923191	ENSG00000134247	PTGFRN
0.391655726475726	rs10923879	ENSG00000143067	ZNF697
1	rs10946279	ENSG00000008018	PSMB1
0.0833745125962941	rs10980	ENSG00000135900	MRPL44
0.133440984922038	rs10999326	ENSG00000148730	EIF4EBP2
1	rs1101	ENSG00000125901	MRPS26
0.301363275918618	rs11022105	ENSG00000050165	DKK3
0.264269563839139	rs1106992	ENSG00000138162	TACC2
0.791208791208791	rs11071723	ENSG00000140416	TPM1
0.156019990266834	rs11074359	ENSG00000167186	COQ7
0.110343967642011	rs11088256	ENSG00000159140	SON
0.110343967642011	rs11088256	ENSG00000159147	DONSON
0.32878162363677	rs11121350	ENSG00000049239	H6PD
0.208729097615409	rs111274579	NA	NA
0.019884020605058	rs11130215	ENSG00000134107	BHLHE40
0.787878787878788	rs11154172	ENSG00000186439	TRDN
0.448921767173541	rs11156819	ENSG00000129521	EGLN3
0.240649020108218	rs11158569	ENSG00000125954	CHURC1-FNTB
0.240649020108218	rs11158569	ENSG00000258289	CHURC1
0.725465828893163	rs11177	ENSG00000163938	GNL3
0.15793931050013	rs11178317	ENSG00000127329	PTPRB
0.236078891003417	rs11217124	ENSG00000118181	RPS25
0.236078891003417	rs11217124	ENSG00000280831	RPS25
0.46234318703006	rs112179924	ENSG00000126705	AHDC1
0.124778645799138	rs1126	ENSG00000184207	PGP
0.549719861842228	rs11264295	ENSG00000160685	ZBTB7B
0.170160003077018	rs112646382	ENSG00000102287	GABRE
0.872408976632439	rs1126615	ENSG00000108669	CYTH1
0.235736742944583	rs1126972	ENSG00000131238	PPT1
0.358030829954386	rs11274	ENSG00000132823	OSER1
0.826679459917554	rs1127717	ENSG00000144908	ALDH1L1
0.0865924744308274	rs1127888	ENSG00000167671	UBXN6
0.605908974561103	rs1128427	ENSG00000090316	MAEA
0.731656788769528	rs1128774	ENSG00000119321	FKBP15
0.731656788769528	rs1128774	ENSG00000136867	SLC31A2
0.190900417891942	rs1128786	ENSG00000119321	FKBP15
0.190900417891942	rs1128786	ENSG00000136867	SLC31A2
0.0488393284148571	rs1128965	ENSG00000168497	CAVIN2
0.90631696890799	rs1129494	ENSG00000145781	COMMD10
0.207067795961078	rs1130203	ENSG00000062194	GPBP1
0.3936762607267	rs1130409	ENSG00000100823	APEX1
0.721186723488878	rs1130902	ENSG00000129187	DCTD
0.633997230787388	rs1132027	ENSG00000197724	PHF2
0.130952022324434	rs1132173	ENSG00000067057	PFKP
0.923595400321016	rs1133108	ENSG00000140876	NUDT7
0.25	rs1133386	ENSG00000165476	REEP3
0.21592493894014	rs1134848	ENSG00000100239	PPP6R2
0.418352645242895	rs1135148	ENSG00000140299	BNIP2
0.147679385457347	rs1135961	ENSG00000101182	PSMA7
0.0217839554262702	rs1136594	ENSG00000104341	LAPTM4B
0.241672654691069	rs1136948	ENSG00000126602	TRAP1
0.241672654691069	rs1136948	ENSG00000213918	DNASE1
0.333251449867917	rs1139897	ENSG00000140983	RHOT2
0.000611779757065775	rs1140952	ENSG00000150527	MIA2
0.839713501301875	rs11466531	ENSG00000163513	TGFBR2
0.18408910156429	rs11539046	ENSG00000188846	RPL14
0.812111899432144	rs11540020	ENSG00000164237	CMBL
0.391283840691502	rs11540584	ENSG00000136193	SCRN1
0.198084441600856	rs11540749	ENSG00000110906	KCTD10
0.198084441600856	rs11540749	ENSG00000174527	MYO1H
0.206206104775399	rs11540872	ENSG00000125954	CHURC1-FNTB
0.206206104775399	rs11540872	ENSG00000139998	RAB15
0.257685411310993	rs11543366	ENSG00000148248	SURF4
0.257685411310993	rs11543366	ENSG00000280951	SURF4
0.052499936987678	rs11544072	ENSG00000156639	ZFAND3
0.496639707393602	rs11544452	ENSG00000197530	MIB2
0.261647119682706	rs11545293	ENSG00000144118	RALB
0.455657259027898	rs11546710	ENSG00000132819	RBM38
0.281668906602769	rs11546711	ENSG00000132819	RBM38
0.723069354233191	rs11547232	ENSG00000115073	ACTR1B
0.456611839006619	rs11547316	ENSG00000169371	SNUPN
1	rs11547728	ENSG00000196576	PLXNB2
0.479500122186953	rs11548576	ENSG00000137409	MTCH1
0.415156988839402	rs11549504	ENSG00000112339	HBS1L
0.323128937831074	rs11550079	ENSG00000112787	FBRSL1
0.776652808292859	rs11552142	ENSG00000059122	FLYWCH1
0.120516472629302	rs11554776	ENSG00000184584	STING1
0.053946053946054	rs11555039	ENSG00000117984	CTSD
0.053946053946054	rs11555039	ENSG00000250644
0.873593266203606	rs11555079	ENSG00000010803	SCMH1
0.104422321276613	rs11555762	ENSG00000149084	HSD17B12
0.421056201730741	rs11556924	ENSG00000091732	ZC3HC1
0.00252525252525253	rs11557674	ENSG00000005194	CIAPIN1
0.285714285714286	rs11558747	ENSG00000140416	TPM1
0.299784336751447	rs11558903	ENSG00000132613	MTSS2
0.299784336751447	rs11558903	ENSG00000279569
0.0750426663822339	rs11559265	ENSG00000104442	ARMC1
0.00412359760130996	rs11572191	ENSG00000134716	CYP2J2
0.0311188811188811	rs11573021	ENSG00000163453	IGFBP7
0.0641767081126349	rs115740056	NA	NA
0.117124526339613	rs11574783	ENSG00000134352	IL6ST
0.685666927228719	rs11577985	ENSG00000117625	RCOR3
0.217383704681195	rs11598735	NA	NA
0.0899243518031628	rs11609	ENSG00000140575	IQGAP1
0.0707921735503022	rs11641520	ENSG00000103342	GSPT1
0.826551951166721	rs11649031	ENSG00000129925	PGAP6
0.181537936482883	rs11653	ENSG00000128595	CALU
0.122874151040997	rs11680126	ENSG00000172985	SH3RF3
0.272360583325977	rs117222248	ENSG00000008513	ST3GAL1
0.709281481501487	rs11733064	ENSG00000175920	DOK7
0.844402471761253	rs11761462	NA	NA
0.552052918131227	rs117799664	ENSG00000124193	SRSF6
0.552052918131227	rs117799664	ENSG00000288000
0.187076009284718	rs117871617	ENSG00000105647	PIK3R2
0.187076009284718	rs117871617	ENSG00000268173
0.25395611409056	rs1180277	ENSG00000116981	NT5C1A
0.369425921135764	rs11836	ENSG00000134247	PTGFRN
0.222222222222222	rs11982	ENSG00000100591	AHSA1
0.506392730673435	rs1200349	ENSG00000103932	RPAP1
0.909066721231746	rs12084825	ENSG00000127463	EMC1
0.759361447436373	rs12120422	ENSG00000159023	EPB41
0.757301341589267	rs1212082	ENSG00000102471	NDFIP2
0.312112037220489	rs12151009	ENSG00000125746	EML2
0.226393801120019	rs12154	ENSG00000130770	ATP5IF1
0.226393801120019	rs12154	ENSG00000285390	ATP5IF1
0.133874065183918	rs12231707	NA	NA
0.106060606060606	rs12257264	ENSG00000182180	MRPS16
0.388750792426491	rs1229502	ENSG00000153956	CACNA2D1
0.170940170940171	rs1230402	ENSG00000108861	DUSP3
0.789493775217122	rs12402052	ENSG00000054523	KIF1B
0.0189567596832607	rs12437803	ENSG00000138600	SPPL2A
0.00266147099063168	rs12445870	ENSG00000157106	SMG1
0.0508688499763721	rs12455822	ENSG00000172466	ZNF24
0.217462976780153	rs12489397	ENSG00000114120	SLC25A36
0.537495861326341	rs1250	ENSG00000159592	GPBP1L1
0.5	rs12540300	ENSG00000122515	ZMIZ2
0.189714414347345	rs12545739	ENSG00000277494	GPIHBP1
0.826633156292336	rs12564445	ENSG00000118194	TNNT2
0.0227516424876033	rs12587	ENSG00000133703	KRAS
0.0227516424876033	rs12587	ENSG00000205707	ETFRF1
0.547619047619048	rs12600437	ENSG00000180787	ZFP3
0.380583208517222	rs12610885	ENSG00000099821	POLRMT
0.0784475952053435	rs12632	ENSG00000054793	ATP9A
0.805426598432806	rs12670	ENSG00000143149	ALDH9A1
0.010296456717583	rs12717	ENSG00000008018	PSMB1
0.0934713169623616	rs12745610	ENSG00000162923	WDR26
0.983268096802475	rs12895000	NA	NA
0.200253984200377	rs12898	ENSG00000164733	CTSB
0.200253984200377	rs12898	ENSG00000285132
0.00747142800219044	rs1290147	ENSG00000070614	NDST1
0.218536950672365	rs12904777	ENSG00000136383	ALPK3
0.302914144656841	rs12906163	ENSG00000173575	CHD2
0.350106958430642	rs12915656	ENSG00000136383	ALPK3
0.660620206367198	rs12922073	ENSG00000129925	PGAP6
0.00496930263366567	rs12937692	ENSG00000161664	ASB16
0.430222691132191	rs13011768	ENSG00000144120	TMEM177
0.541906573553229	rs13099	ENSG00000170348	TMED10
0.276131706160385	rs13123	ENSG00000155096	AZIN1
0.557737726762274	rs13188808	ENSG00000185986	SDHAP3
0.405418053498636	rs13209	ENSG00000006327	TNFRSF12A
0.413152451139098	rs13241028	ENSG00000106459	NRF1
0.00887695501908771	rs13253635	ENSG00000156467	UQCRB
0.219056076249592	rs13254	ENSG00000090615	GOLGA3
0.744474520882399	rs13394	ENSG00000104872	PIH1D1
0.0638254002333473	rs1366	ENSG00000111711	GOLT1B
0.402449644349105	rs137087	ENSG00000100227	POLDIP3
0.87317507314823	rs13796	ENSG00000143575	HAX1
0.0765395803060796	rs13834	ENSG00000136193	SCRN1
0.585895973740781	rs13959	ENSG00000165092	ALDH1A1
0.215375055530062	rs14204	ENSG00000114026	OGG1
0.215375055530062	rs14204	ENSG00000171148	TADA3
0.0755363064542474	rs14229	ENSG00000236287	ZBED5
0.90214545571347	rs14291	ENSG00000171055	FEZ2
0.286952105203499	rs14311	ENSG00000159423	ALDH4A1
0.732655800398358	rs14325	ENSG00000161381	PLXDC1
0.732655800398358	rs14325	ENSG00000263818	RDM1P5
0.333430745517942	rs1483780	ENSG00000164904	ALDH7A1
0.28495764066843	rs1505936	ENSG00000140575	IQGAP1
0.3073323484185	rs1536068	ENSG00000107295	SH3GL2
0.436385231051011	rs1539587	ENSG00000197893	NRAP
0.445546490482666	rs15563	ENSG00000159202	UBE2Z
0.0850357613733524	rs165861	ENSG00000099940	SNAP29
0.943566076193918	rs16853306	ENSG00000163092	XIRP2
0.230243350577407	rs16853307	ENSG00000163092	XIRP2
0.755236347536504	rs16853309	ENSG00000163092	XIRP2
1	rs16862578	ENSG00000127481	UBR4
0.0315097801618623	rs16865250	ENSG00000143398	PIP5K1A
0.787878787878788	rs169068	ENSG00000162009	SSTR5
0.519957054622524	rs16946372	ENSG00000140416	TPM1
0.750005751864124	rs16975086	ENSG00000153786	ZDHHC7
0.2842464810224	rs17030	ENSG00000125730	C3
0.512564505088805	rs1704396	ENSG00000103966	EHD4
0.218566015729973	rs17105886	ENSG00000100596	SPTLC2
0.00404902128401353	rs17178177	ENSG00000021762	OSBPL5
0.0655766027677191	rs17182538	ENSG00000160294	MCM3AP
0.482151366776153	rs17182670	ENSG00000140043	PTGR2
0.482151366776153	rs17182670	ENSG00000258653
0.930620481528906	rs17227748	ENSG00000144668	ITGA9
0.28253842833971	rs17296210	ENSG00000135930	EIF4E2
0.0534292850939039	rs1739841	ENSG00000173641	HSPB7
0.106915796902133	rs1739844	ENSG00000173641	HSPB7
0.650198450795067	rs17411356	ENSG00000130764	LRRC47
0.285376880905924	rs17536791	ENSG00000135862	LAMC1
0.722555580225112	rs17707385	ENSG00000129250	KIF1C
0.0666040912439033	rs1770791	ENSG00000078618	NRDC
0.0666040912439033	rs1770791	ENSG00000117859	OSBPL9
0.766710403834652	rs17731	ENSG00000067082	KLF6
1	rs17751061	ENSG00000105705	SUGP1
0.216621687994609	rs1781	ENSG00000120451	SNX19
0.234954560933824	rs17832311	ENSG00000168175	MAPK1IP1L
0.360107405010934	rs17839551	ENSG00000169217	CD2BP2
0.833333333333333	rs17851876	ENSG00000124067	SLC12A4
0.0824969747932935	rs17852555	ENSG00000163349	HIPK1
0.207224737725213	rs17854645	ENSG00000032444	PNPLA6
1	rs17854665	ENSG00000106246	PTCD1
1	rs17854665	ENSG00000160917	CPSF4
1	rs17854665	ENSG00000241468	ATP5MF
1	rs17854665	ENSG00000248919	ATP5MF-PTCD1
0.0140275327576267	rs17856580	ENSG00000169189	NSMCE1
0.251235936985705	rs1800350	ENSG00000102683	SGCG
0.16733994495828	rs1809657	ENSG00000197712	FAM114A1
0.579315741844189	rs1885435	ENSG00000197893	NRAP
0.248647507504585	rs1904545	ENSG00000127334	DYRK2
0.938715688794645	rs1929860	ENSG00000143776	CDC42BPA
0.604984067851588	rs1957106	ENSG00000100906	NFKBIA
0.216783216783217	rs1961466	ENSG00000063046	EIF4B
0.623928463208525	rs1965781	ENSG00000226479	TMEM185B
0.127665752812112	rs1985483	NA	NA
0.12967420017084	rs1989803	ENSG00000136448	NMT1
0.00750946914906066	rs199355	ENSG00000136235	GPNMB
0.10475049835349	rs2015205	ENSG00000130348	QRSL1
0.10265483071342	rs2020869	ENSG00000094963	FMO2
0.832406756140011	rs2025853	ENSG00000197321	SVIL
0.546590042455007	rs20562	ENSG00000135862	LAMC1
0.323290500329744	rs2057482	ENSG00000100644	HIF1A
0.681371284499529	rs2070132	ENSG00000167635	ZNF146
0.681371284499529	rs2070132	ENSG00000196357	ZNF565
0.344722649339179	rs2070215	ENSG00000166508	MCM7
0.0569887653067972	rs2070425	ENSG00000160299	PCNT
0.591603010202681	rs2072455	ENSG00000103184	SEC14L5
0.160642484451657	rs2073900	ENSG00000105699	LSR
0.656099881050244	rs2074216	ENSG00000004975	DVL2
0.145138202755388	rs2075260	ENSG00000076555	ACACB
0.755078179582687	rs2076141	ENSG00000198125	MB
0.426015706989481	rs2076431	ENSG00000138834	MAPK8IP3
0.785609635595876	rs2076561	ENSG00000197586	ENTPD6
0.0342578606474943	rs2076584	ENSG00000132669	RIN2
0.723069354233191	rs2078847	ENSG00000111245	MYL2
0.508901106212287	rs2185160	ENSG00000186439	TRDN
0.457868133567663	rs2217332	ENSG00000051108	HERPUD1
0.542414843949847	rs2224391	ENSG00000214113	LYRM4
0.825763905062979	rs2228000	ENSG00000154767	XPC
0.143796913622726	rs2228075	ENSG00000106348	IMPDH1
0.168932225598561	rs2228550	ENSG00000084636	COL16A1
1	rs2229540	ENSG00000117448	AKR1A1
0.0866975278511412	rs2229600	ENSG00000150760	DOCK1
0.915893360050716	rs2229605	ENSG00000150760	DOCK1
0.284567007458192	rs2230278	ENSG00000110080	ST3GAL4
0.282629725509474	rs2230399	ENSG00000076662	ICAM3
0.104531816735569	rs2230587	ENSG00000162434	JAK1
0.86091602028366	rs2231224	ENSG00000161203	AP2M1
0.0918746498113433	rs2231250	ENSG00000115307	AUP1
0.433921663384431	rs2235232	NA	NA
0.224915884015962	rs2235541	ENSG00000011007	ELOA
0.412376067432074	rs2235579	ENSG00000103249	CLCN7
0.134827202312836	rs2236998	ENSG00000123933	MXD4
0.12001825649077	rs2239925	ENSG00000136448	NMT1
0.162833053316762	rs2252505	ENSG00000150756	ATPSCKMT
0.101785658273065	rs2252755	ENSG00000131018	SYNE1
0.13064022055946	rs2255493	ENSG00000037749	MFAP3
0.0024091033932294	rs2256545	ENSG00000106266	SNX8
0.533907409194463	rs2269434	ENSG00000134571	MYBPC3
0.456255053471226	rs2269976	ENSG00000136193	SCRN1
0.280322606106788	rs2270061	ENSG00000176463	SLCO3A1
0.324521285570702	rs2270450	ENSG00000153291	SLC25A27
0.0847886349780066	rs2271271	ENSG00000214655	ZSWIM8
0.0847886349780066	rs2271271	ENSG00000272916
0.0434961089983736	rs2272760	ENSG00000104679	R3HCC1
0.152845989801323	rs2275824	ENSG00000116198	CEP104
0.341654835757081	rs2276312	ENSG00000165526	RPUSD4
0.601547987616099	rs2278996	ENSG00000105711	SCN1B
0.824056744064733	rs2279153	ENSG00000052795	FNIP2
0.824056744064733	rs2279153	ENSG00000164123	C4orf45
0.662359809257939	rs2279326	ENSG00000164236	ANKRD33B
0.0450769820711791	rs2279868	ENSG00000213853	EMP2
0.013921913328144	rs2282372	ENSG00000165887	ANKRD2
0.9434062900186	rs2282580	ENSG00000165526	RPUSD4
0.0884339172718978	rs2286196	ENSG00000059378	PARP12
0.399075196548237	rs2287180	ENSG00000139428	MMAB
0.808857402140749	rs2288709	ENSG00000138036	DYNC2LI1
0.087520558078492	rs2290257	ENSG00000158417	EIF5B
0.146973042651484	rs2290664	ENSG00000132024	CC2D1A
0.353537318143294	rs2291018	ENSG00000266074	BAHCC1
0.273609650381492	rs2291542	ENSG00000164068	RNF123
0.169282508000522	rs2291795	ENSG00000163359	COL6A3
0.839720767015234	rs2293079	ENSG00000163516	ANKZF1
1	rs2293093	ENSG00000139567	ACVRL1
0.229680396421752	rs2293144	ENSG00000104635	SLC39A14
0.0507061478953554	rs2294542	ENSG00000103249	CLCN7
0.501964002004407	rs2295622	ENSG00000162729	IGSF8
0.00715790055514389	rs2295762	ENSG00000171456	ASXL1
0.867771215729263	rs2295769	ENSG00000124570	SERPINB6
0.557459363091672	rs2296508	ENSG00000078269	SYNJ2
0.213139015322196	rs2296725	ENSG00000100626	GALNT16
0.438131542139252	rs2297792	ENSG00000160803	UBQLN4
0.174352792008885	rs2298222	ENSG00000227372	TP73-AS1
0.40373940321719	rs2301584	ENSG00000251322	SHANK3
0.40373940321719	rs2301584	ENSG00000283243
0.144844793842088	rs2302607	ENSG00000067365	METTL22
0.888888888888889	rs2302646	ENSG00000116117	PARD3B
0.432023291377993	rs2303307	ENSG00000117151	CTBS
0.0314072508467424	rs2303436	ENSG00000150768	DLAT
0.526880001311551	rs2304891	ENSG00000167323	STIM1
0.421030277410121	rs2306732	ENSG00000110925	CSRNP2
0.141295241207508	rs2325899	ENSG00000101365	IDH3B
0.0317460317460317	rs235824	ENSG00000101940	WDR13
0.0750585885502569	rs2496160	ENSG00000145990	GFOD1
0.0462345241949391	rs2526935	ENSG00000205683	DPF3
0.0407062215080458	rs2532060	ENSG00000125503	PPP1R12C
0.00162698476417098	rs2578377	ENSG00000055147	FAM114A2
0.0351457185183746	rs2603104	ENSG00000167566	NCKAP5L
0.52041194661799	rs260462	ENSG00000198131	ZNF544
0.52041194661799	rs260462	ENSG00000283515
0.148061672637036	rs2639	ENSG00000086232	EIF2AK1
0.0756007311174768	rs2665998	ENSG00000167881	SRP68
0.220266184038241	rs2692520	NA	NA
0.0962449090838811	rs2731316	ENSG00000163528	CHCHD4
0.358019718822816	rs2732479	ENSG00000167528	ZNF641
0.777058756443632	rs2744455	ENSG00000112146	FBXO9
0.555036812342546	rs27529	ENSG00000164307	ERAP1
0.0513848795514082	rs276209	ENSG00000148841	ITPRIP
0.0706144998489014	rs28362692	ENSG00000240583	AQP1
0.0706144998489014	rs28362692	ENSG00000250424
0.51829480831908	rs28379470	ENSG00000182400	TRAPPC6B
0.0530365561554454	rs28455134	ENSG00000154556	SORBS2
0.926211743590331	rs28479118	NA	NA
0.754564186554499	rs2848477	ENSG00000042429	MED17
0.754564186554499	rs2848477	ENSG00000284057
1	rs2881929	ENSG00000003402	CFLAR
0.00866105972647607	rs2900333	ENSG00000171681	ATF7IP
0.0105984012964605	rs2942194	ENSG00000147454	SLC25A37
0.620769514266525	rs2961936	ENSG00000164609	SLU7
0.0195400745690298	rs2966	ENSG00000161896	IP6K3
0.351946648831971	rs2985959	ENSG00000136152	COG3
0.229137263120743	rs3008334	ENSG00000130640	TUBGCP2
0.778671696548997	rs3074	ENSG00000198663	C6orf89
0.859564425390618	rs3087563	ENSG00000137726	FXYD6
0.859564425390618	rs3087563	ENSG00000255245	FXYD6-FXYD2
0.140878726732485	rs3087605	ENSG00000167740	CYB5D2
0.150579330771019	rs3087875	ENSG00000156011	PSD3
0.481242153836813	rs3087926	ENSG00000137216	TMEM63B
0.326138043313411	rs3087972	ENSG00000063761	ADCK1
0.581164197838281	rs3087986	ENSG00000124783	SSR1
0.499263843156627	rs3088123	ENSG00000165934	CPSF2
0.146773932353189	rs3088214	ENSG00000079308	TNS1
0.285714285714286	rs3109951	ENSG00000164022	AIMP1
1	rs3118994	ENSG00000169155	ZBTB43
0.199128175137489	rs3172278	ENSG00000163605	PPP4R2
0.151101684962655	rs3177673	ENSG00000155876	RRAGA
0.316659409785078	rs3179089	ENSG00000198668	CALM1
0.0499100926618844	rs3183732	ENSG00000079950	STX7
0.0774475174679422	rs3188939	ENSG00000132405	TBC1D14
0.815045993307423	rs3191333	ENSG00000155090	KLF10
0.371093369522698	rs3197223	ENSG00000164048	ZNF589
0.371093369522698	rs3197223	ENSG00000172113	NME6
0.172528546016556	rs3199061	ENSG00000103160	HSDL1
0.858738754248785	rs3199639	ENSG00000048544	MRPS10
0.0189787640430535	rs3203780	ENSG00000153786	ZDHHC7
0.124282874062552	rs3210637	ENSG00000067836	ROGDI
0.105521853209675	rs3212	ENSG00000172046	USP19
0.44507752375698	rs328418	ENSG00000083857	FAT1
0.0195960240063568	rs3322	ENSG00000017797	RALBP1
0.0976299132643895	rs335824	ENSG00000270170	NCBP2AS2
0.18464145400317	rs339694	ENSG00000010282	HHATL
0.0523642259038211	rs34136150	ENSG00000055147	FAM114A2
0.213576071733954	rs34266615	ENSG00000011083	SLC6A7
0.213576071733954	rs34266615	ENSG00000070808	CAMK2A
0.293509224051352	rs34311866	ENSG00000127419	TMEM175
0.33935118854097	rs34361836	ENSG00000070718	AP3M2
0.562833753917326	rs34411126	ENSG00000131845	ZNF304
0.506392730673435	rs344704	ENSG00000183654	MARCHF11
0.217660364442431	rs34759087	ENSG00000172037	LAMB2
0.799065780292388	rs34811737	ENSG00000122958	VPS26A
0.7657841879794	rs3522	ENSG00000129038	LOXL1
0.731056845240859	rs35320960	ENSG00000099250	NRP1
0.35326830200492	rs353291	NA	NA
0.709487725992463	rs35599916	ENSG00000169255	B3GALNT1
0.0147896223457857	rs35695082	ENSG00000102870	ZNF629
0.234498834498834	rs35823828	ENSG00000162946	DISC1
0.234498834498834	rs35823828	ENSG00000270106	TSNAX-DISC1
0.234498834498834	rs35823828	ENSG00000286071
0.659047223796689	rs359466	ENSG00000113742	CPEB4
0.503531614992316	rs36040566	ENSG00000112159	MDN1
0.503531614992316	rs36040566	ENSG00000288121	MDN1
0.366980170150176	rs36081907	ENSG00000165238	WNK2
0.366980170150176	rs36081907	ENSG00000204352	C9orf129
0.169831689587323	rs364519	ENSG00000152492	CCDC50
0.917960783011103	rs3729836	ENSG00000129991	TNNI3
0.917960783011103	rs3729836	ENSG00000267110
0.266151288631536	rs3731958	ENSG00000121964	GTDC1
0.066140564421424	rs3732149	ENSG00000118960	HS1BP3
0.0364088919034573	rs3732377	ENSG00000114745	GORASP1
0.458694081747948	rs3733655	ENSG00000169851	PCDH7
0.200547886356267	rs3734441	ENSG00000049618	ARID1B
0.219524048240224	rs3734518	ENSG00000119899	SLC17A5
0.888888888888889	rs3734590	ENSG00000188428	BLOC1S5
0.888888888888889	rs3734590	ENSG00000259040	BLOC1S5-TXNDC5
0.0432805292146746	rs3734591	ENSG00000188428	BLOC1S5
0.0432805292146746	rs3734591	ENSG00000259040	BLOC1S5-TXNDC5
0.432132160125993	rs3734655	ENSG00000172348	RCAN2
0.112613442891029	rs3736575	ENSG00000145362	ANK2
0.0871184374471478	rs3738413	ENSG00000134253	TRIM45
0.473774348615252	rs3739038	ENSG00000124831	LRRFIP1
0.0286491134188014	rs3740003	ENSG00000197321	SVIL
0.26585032003018	rs3740616	ENSG00000135363	LMO2
0.394107148810076	rs3740637	ENSG00000110583	NAA40
0.118153523712006	rs3742476	ENSG00000066739	ATG2B
0.606468531468532	rs3743248	ENSG00000182253	SYNM
0.710618677360443	rs3743590	ENSG00000171490	RSL1D1
1	rs3745764	ENSG00000181666	ZNF875
0.637962297546114	rs3745969	ENSG00000124299	PEPD
0.0809983166044263	rs3746793	ENSG00000125875	TBC1D20
0.20433009285151	rs3746799	ENSG00000270299
0.20433009285151	rs3746799	ENSG00000271303	SRXN1
1	rs3748388	ENSG00000198373	WWP2
0.383333333333333	rs3748930	ENSG00000115526	CHST10
0.204510869251341	rs3749821	ENSG00000113269	RNF130
0.0444422391030572	rs3750275	ENSG00000134107	BHLHE40
0.798445998445998	rs3751233	ENSG00000061794	MRPS35
0.881369389087395	rs3752108	ENSG00000213753	CENPBD1P1
0.0330321552377194	rs3755648	ENSG00000114796	KLHL24
0.530819014476112	rs3764147	ENSG00000179630	LACC1
0.218331201097583	rs3784751	ENSG00000140545	MFGE8
0.144400558629704	rs3795498	ENSG00000196182	STK40
0.452842681792164	rs3795686	ENSG00000130695	CEP85
0.245614145069627	rs3796028	ENSG00000079308	TNS1
0.280157093778522	rs3796065	ENSG00000118960	HS1BP3
0.854995504329411	rs3802803	ENSG00000166833	NAV2
0.30685125633655	rs3803403	ENSG00000136383	ALPK3
0.904235759683693	rs3803405	ENSG00000136383	ALPK3
0.114285714285714	rs3803610	ENSG00000048471	SNX29
0.38059649995694	rs3806	ENSG00000134900	TPP2
0.051948051948052	rs3809421	ENSG00000066739	ATG2B
0.207862112061901	rs3810	ENSG00000104763	ASAH1
0.256097957093689	rs3812577	ENSG00000165689	ENTR1
0.509704055348961	rs3812589	ENSG00000148396	SEC16A
0.0634435804245291	rs3816614	ENSG00000134569	LRP4
0.172359398961437	rs3816884	ENSG00000128591	FLNC
0.294967632931724	rs3821217	ENSG00000118960	HS1BP3
0.699987516566847	rs3823240	ENSG00000172348	RCAN2
0.00120779801175399	rs38794	ENSG00000001629	ANKIB1
0.441484760545034	rs3906796	ENSG00000019995	ZRANB1
0.441484760545034	rs3906796	ENSG00000175029	CTBP2
0.000457808230941667	rs39602	ENSG00000113441	LNPEP
0.0844435664058856	rs405729	ENSG00000170899	GSTA4
0.590013887163346	rs41284748	ENSG00000197321	SVIL
0.746624811470886	rs41301198	ENSG00000142875	PRKACB
0.330382518454543	rs41622	ENSG00000106025	TSPAN12
0.0228923218147518	rs4234768	ENSG00000013288	MAN2B2
0.375757575757576	rs4252588	ENSG00000109846	CRYAB
0.375757575757576	rs4252588	ENSG00000170276	HSPB2
0.375757575757576	rs4252588	ENSG00000254445	HSPB2-C11orf52
0.533333333333333	rs4258464	ENSG00000150990	DHX37
1	rs426938	ENSG00000184436	THAP7
0.276593994241053	rs4509143	ENSG00000186439	TRDN
1	rs4539165	ENSG00000203724	C1orf53
0.335700371522481	rs4554	ENSG00000165732	DDX21
0.0464792855682249	rs4574	ENSG00000136930	PSMB7
0.451889513442793	rs4592	ENSG00000133398	MED10
0.0309832682648422	rs4618154	ENSG00000100100	PIK3IP1
0.731649628261088	rs4653946	ENSG00000154358	OBSCN
0.103496106510997	rs4659654	ENSG00000054267	ARID4B
0.409247165793351	rs4662	ENSG00000136193	SCRN1
0.912200348546615	rs4670746	ENSG00000163171	CDC42EP3
0.237523717170835	rs467373	ENSG00000214113	LYRM4
0.504516361172463	rs4684227	ENSG00000144596	GRIP2
0.0691578023507328	rs471099	ENSG00000159023	EPB41
0.187513006872146	rs4712056	ENSG00000146147	MLIP
0.0129597670079838	rs4715630	ENSG00000151914	DST
0.0540561706433525	rs4746852	ENSG00000075073	TACR2
1	rs4842994	ENSG00000136383	ALPK3
0.577308520284965	rs487098	ENSG00000111897	SERINC1
0.0647088393272472	rs4883606	ENSG00000247077	PGAM5
1	rs4897258	ENSG00000186439	TRDN
0.050443745844766	rs4916897	NA	NA
0.616709285162859	rs4918029	ENSG00000107957	SH3PXD2A
0.648484848484848	rs4934249	ENSG00000122367	LDB3
0.290689022727414	rs4936211	ENSG00000080854	IGSF9B
0.0813070840680475	rs4943943	ENSG00000151376	ME3
0.0116177298807441	rs4945	ENSG00000140545	MFGE8
0.769856366450919	rs4949926	ENSG00000162642	C1orf52
0.569565380123183	rs4968044	ENSG00000103404	USP31
0.328564983439197	rs4974386	ENSG00000196776	CD47
0.58163541577941	rs519575	ENSG00000063322	MED29
0.534016914830502	rs551001	ENSG00000215717	TMEM167B
0.584405447686822	rs5542	ENSG00000183023	SLC8A1
0.0276355432780934	rs55689702	ENSG00000166086	JAM3
0.412121212121212	rs55740328	ENSG00000164300	SERINC5
0.575726528630474	rs55895668	ENSG00000178209	PLEC
0.0627973986349257	rs55968377	NA	NA
0.321493022105048	rs56090874	ENSG00000111452	ADGRD1
0.449883267351228	rs56218501	ENSG00000196562	SULF2
0.810793326653758	rs5848	ENSG00000030582	GRN
0.701528832270654	rs58798104	ENSG00000086504	MRPL28
0.357231396812374	rs59056467	ENSG00000135596	MICAL1
0.569565380123183	rs59267791	ENSG00000104897	SF3A2
0.0691065247682725	rs59753334	ENSG00000075785	RAB7A
0.341158667249194	rs6031392	ENSG00000149596	JPH2
0.174940231107024	rs60631199	ENSG00000161217	PCYT1A
0.174940231107024	rs60631199	ENSG00000163959	SLC51A
0.35930523184043	rs6084453	ENSG00000132622	HSPA12B
0.436385231051011	rs6089929	ENSG00000101216	GMEB2
0.051570341838384	rs6125829	ENSG00000124226	RNF114
0.0130432864519054	rs615360	ENSG00000180011	ZADH2
0.25600402014351	rs61552325	NA	NA
0.535841867111217	rs61736803	NA	NA
0.0877316729037592	rs61744075	ENSG00000197217	ENTPD4
0.937255533901566	rs61744267	ENSG00000047410	TPR
0.531921074371173	rs61748784	ENSG00000143167	GPA33
0.531921074371173	rs61748784	ENSG00000198842	STYXL2
0.458010988385219	rs61750760	ENSG00000163092	XIRP2
0.275159020946889	rs617988	ENSG00000185800	DMWD
0.275159020946889	rs617988	ENSG00000268434
1	rs61825331	ENSG00000154358	OBSCN
0.493984279047527	rs61881297	ENSG00000166326	TRIM44
0.905324999707845	rs61895387	ENSG00000152558	TMEM123
0.186062629352245	rs62063982	ENSG00000132530	XAF1
0.186062629352245	rs62063982	ENSG00000279296	PRAL
0.0173654640620474	rs62077221	ENSG00000183048	SLC25A10
0.213868419709913	rs62240397	ENSG00000131368	MRPS25
0.213868419709913	rs62240397	ENSG00000177463	NR2C2
0.78112043880694	rs62340893	NA	NA
0.571428571428571	rs62347220	ENSG00000183666	GUSBP1
0.291251302975164	rs62467034	NA	NA
0.581818181818182	rs6265	ENSG00000176697	BDNF
0.608219355466195	rs641553	ENSG00000113749	HRH2
0.189757193360533	rs653598	ENSG00000149575	SCN2B
0.661811682831094	rs6536890	ENSG00000170088	TMEM192
0.442786822765978	rs6553	ENSG00000157837	SPPL3
0.565467582548758	rs662515	ENSG00000154889	MPPE1
0.909279334971828	rs6661122	ENSG00000180758	GPR157
0.318284637847351	rs66619221	ENSG00000143167	GPA33
0.318284637847351	rs66619221	ENSG00000198842	STYXL2
0.388223523127619	rs6662	ENSG00000090263	MRPS33
0.601844967463423	rs6668826	ENSG00000143167	GPA33
0.601844967463423	rs6668826	ENSG00000198842	STYXL2
0.441360783703738	rs6686449	ENSG00000143753	DEGS1
0.106377949784045	rs6705408	ENSG00000134330	IAH1
0.106377949784045	rs6705408	ENSG00000151694	ADAM17
0.356038263589787	rs6722682	ENSG00000005436	GCFC2
0.356038263589787	rs6722682	ENSG00000115364	MRPL19
0.820679517980342	rs6734	ENSG00000114503	NCBP2
0.579404231458856	rs6774933	ENSG00000173193	PARP14
0.17560582617146	rs6804230	ENSG00000178053	MLF1
0.135573883783813	rs6804888	ENSG00000173889	PHC3
0.221643593734841	rs6813	ENSG00000108599	AKAP10
0.312950675522914	rs6886904	ENSG00000164366	CCDC127
0.11656800927081	rs6894331	ENSG00000164236	ANKRD33B
0.797707593731837	rs6987	ENSG00000119787	ATL2
0.11905224027046	rs698855	ENSG00000068878	PSME4
0.689082393912061	rs707577	ENSG00000124155	PIGT
0.823396957152587	rs7091	ENSG00000214063	TSPAN4
0.510044851351511	rs710443	ENSG00000058866	DGKG
0.172721990633127	rs7123	ENSG00000116679	IVNS1ABP
0.485352680564853	rs713041	ENSG00000167468	GPX4
0.449107903923872	rs7145543	ENSG00000092054	MYH7
0.0430053129155551	rs7164756	ENSG00000140307	GTF2A2
0.894998541715501	rs7173826	ENSG00000103591	AAGAB
0.256110977544746	rs7185	ENSG00000116120	FARSB
0.190002891655158	rs7197486	ENSG00000182149	IST1
0.906431683559339	rs7205816	ENSG00000183044	ABAT
0.906431683559339	rs7205816	ENSG00000184857	TMEM186
0.285714285714286	rs7257196	ENSG00000196705	ZNF431
0.201242620957724	rs7263	ENSG00000173418	NAA20
0.46234318703006	rs72711990	ENSG00000197119	SLC25A29
0.112754118946069	rs72721434	ENSG00000164983	TMEM65
0.965331640185255	rs72823794	ENSG00000183513	COA5
0.0357700822324908	rs72836572	ENSG00000108852	MPP2
0.777058756443632	rs72878027	ENSG00000177951	BET1L
0.055017327657759	rs72884394	ENSG00000071967	CYBRD1
0.777543397020723	rs7309185	ENSG00000120837	NFYB
0.735272476574302	rs732286	ENSG00000173641	HSPB7
0.380952380952381	rs7325	ENSG00000133704	IPO8
0.461049640943686	rs7327603	ENSG00000139746	RBM26
0.0895396302894437	rs732928	ENSG00000274180	NATD1
0.789789354822012	rs734042	ENSG00000168874	ATOH8
0.435120435120435	rs744067	ENSG00000099330	OCEL1
0.2072315490903	rs7464	ENSG00000185728	YTHDF3
0.316045508163269	rs7471	ENSG00000110871	COQ5
0.585375924097551	rs747949	ENSG00000149679	CABLES2
0.429735697424929	rs7483351	ENSG00000162139	NEU3
0.0598976524023799	rs7508	ENSG00000104763	ASAH1
0.662337662337662	rs7528	ENSG00000099804	CDC34
0.0154990361611156	rs7532533	ENSG00000077522	ACTN2
0.14123816388882	rs75450904	NA	NA
0.698920855606891	rs7546	ENSG00000067836	ROGDI
0.380246094723295	rs757342	ENSG00000061273	HDAC7
0.658851106662852	rs7581012	ENSG00000163092	XIRP2
0.168806953556508	rs7587370	ENSG00000144036	EXOC6B
0.508754615611182	rs760923	ENSG00000070831	CDC42
0.508754615611182	rs760923	ENSG00000285794
0.470569471928347	rs7611390	ENSG00000133657	ATP13A3
0.0575730521283231	rs76245783	ENSG00000180901	KCTD2
0.287949853687986	rs762671	ENSG00000100258	LMF2
0.745804253243546	rs7627	ENSG00000167107	ACSF2
0.0342218764141746	rs7701418	NA	NA
0.101148132812183	rs7719	ENSG00000161677	JOSD2
0.0159053220486459	rs7722	ENSG00000110925	CSRNP2
0.604195804195804	rs77307137	ENSG00000130402	ACTN4
0.604195804195804	rs77307137	ENSG00000282844	ACTN4
0.437849379113935	rs7734	ENSG00000135821	GLUL
0.244742194422159	rs7758	ENSG00000178764	ZHX2
0.687799278185383	rs77773048	ENSG00000071575	TRIB2
0.19047619047619	rs7792	ENSG00000103037	SETD6
0.19047619047619	rs7792	ENSG00000125107	CNOT1
0.395415946022569	rs78234759	ENSG00000241837	ATP5PO
0.395415946022569	rs78234759	ENSG00000249209
0.44917720161029	rs782652	ENSG00000138035	PNPT1
0.0663336663336663	rs7906164	ENSG00000099204	ABLIM1
0.00921421200058971	rs79224744	ENSG00000103264	FBXO31
0.00921421200058971	rs79224744	ENSG00000131152
0.688244496346696	rs7924	ENSG00000147669	POLR2K
0.384097179138831	rs7982	ENSG00000120885	CLU
0.0370731471147282	rs7996856	NA	NA
0.648484848484848	rs80073167	ENSG00000183230	CTNNA3
0.278787878787879	rs80212478	NA	NA
0.388759298098694	rs8049	ENSG00000147364	FBXO25
0.34610041043044	rs8064024	ENSG00000140632	GLYR1
0.961529485007746	rs8068511	ENSG00000182446	NPLOC4
0.229134968863986	rs8073831	ENSG00000196535	MYO18A
0.612053864313275	rs8080306	ENSG00000108946	PRKAR1A
0.11007577052749	rs8109	ENSG00000158042	MRPL17
0.0348794432340067	rs8118	ENSG00000067836	ROGDI
0.670889622338906	rs8136495	ENSG00000100258	LMF2
0.558273335280619	rs819120	ENSG00000111452	ADGRD1
1	rs8240	ENSG00000179262	RAD23A
1	rs8240	ENSG00000179271	GADD45GIP1
0.011042345062321	rs8299	ENSG00000134759	ELP2
0.176148223049959	rs8342	ENSG00000152583	SPARCL1
0.0658997146928777	rs836180	ENSG00000167588	GPD1
0.112257094482985	rs8369	ENSG00000130414	NDUFA10
0.0864608182339692	rs8383	ENSG00000143801	PSEN2
0.0864608182339692	rs8383	ENSG00000288674
0.953823184139961	rs8478	ENSG00000161203	AP2M1
0.0436364196062918	rs8546	ENSG00000196498	NCOR2
0.150537827619781	rs8642	ENSG00000007541	PIGQ
0.284331732224039	rs8679	ENSG00000143799	PARP1
0.644659126432512	rs868045	ENSG00000141013	GAS8
0.267069360745103	rs8685	ENSG00000129696	TTI2
0.267069360745103	rs8685	ENSG00000198042	MAK16
0.386753970905311	rs874204	ENSG00000187498	COL4A1
0.420419717894177	rs8796	ENSG00000104341	LAPTM4B
0.451104036825748	rs880136	ENSG00000121057	AKAP1
0.390609907704052	rs8804	ENSG00000177981	ASB8
0.138492326006009	rs8836	ENSG00000182473	EXOC7
0.138492326006009	rs8836	ENSG00000186919	ZACN
0.550403564548292	rs8853	ENSG00000135111	TBX3
0.384063990520052	rs8854	ENSG00000167508	MVD
0.830166287990135	rs8855	ENSG00000110047	EHD1
0.0799151816687701	rs885863	ENSG00000106018	VIPR2
0.127263991837499	rs886090	ENSG00000148296	SURF6
0.127263991837499	rs886090	ENSG00000281309	SURF6
0.245256174523283	rs8888	ENSG00000162694	EXTL2
0.335901027077498	rs8905	ENSG00000108946	PRKAR1A
0.0470843491743503	rs901553	ENSG00000110328	GALNT18
0.178754700504327	rs906	ENSG00000213064	SFT2D2
0.104180458129086	rs9109	ENSG00000180370	PAK2
0.601398976543644	rs914842	ENSG00000119403	PHF19
0.825771946522879	rs9170	ENSG00000152518	ZFP36L2
0.0462207066890729	rs9320939	ENSG00000186439	TRDN
0.029039702971233	rs9346	ENSG00000132823	OSER1
0.213868419709913	rs9379862	ENSG00000186470	BTN3A2
0.811672489142837	rs9393716	ENSG00000186470	BTN3A2
0.332518200584677	rs9394	ENSG00000057294	PKP2
0.782537594086103	rs9403	ENSG00000104835	SARS2
0.782537594086103	rs9403	ENSG00000269547
0.782537594086103	rs9403	ENSG00000282835
0.782537594086103	rs9403	ENSG00000283104	SARS2
0.101867714014523	rs9411308	ENSG00000177239	MAN1B1
0.336407795740199	rs941653	ENSG00000100890	PRORP
0.336407795740199	rs941653	ENSG00000258790
0.428571428571429	rs9426686	ENSG00000053372	MRTO4
0.467627558644333	rs9437	ENSG00000104388	RAB2A
0.0436101218399828	rs9440	ENSG00000182208	MOB2
0.975112722347851	rs9466	ENSG00000100129	EIF3L
0.378310569244308	rs9512781	ENSG00000186184	POLR1D
0.0801523697687334	rs9529	ENSG00000112576	CCND3
0.455411998639241	rs9621386	ENSG00000100170	SLC5A1
0.447830740439643	rs9626	ENSG00000148411	NACC2
1	rs9636786	ENSG00000154734	ADAMTS1
0.756219631068076	rs9650002	ENSG00000104517	UBR5
0.391749228026763	rs9682	ENSG00000077942	FBLN1
0.279204919463825	rs9683	ENSG00000146963	LUC7L2
0.0352284282136451	rs9711	ENSG00000171724	VAT1L
0.646177132764337	rs9726	ENSG00000100225	FBXO7
0.0770930244853658	rs974034	ENSG00000135535	CD164
0.791218979417845	rs9810952	ENSG00000163833	FBXO40
0.18257141047139	rs9816238	ENSG00000144824	PHLDB2
0.243820584737753	rs9839000	ENSG00000175182	FAM131A
0.252324899613124	rs9850362	ENSG00000091527	CDV3
0.644730223844248	rs9859	ENSG00000061273	HDAC7
0.663061223556889	rs9904043	ENSG00000109111	SUPT6H
0.227514932415747	rs9912	ENSG00000136193	SCRN1
0.792207792207792	rs9912403	ENSG00000184009	ACTG1
0.0363393062270894	rs9915776	ENSG00000175662	TOM1L2
0.469221156041739	rs991781	ENSG00000005700	IBTK
0.469221156041739	rs991781	ENSG00000283068	IBTK
0.00860255056410745	rs9928759	ENSG00000182831	C16orf72
0.537635772066049	rs9929420	ENSG00000103404	USP31
0.537635772066049	rs9929420	ENSG00000280400
0.0518299272179097	rs9983960	ENSG00000156239	N6AMT1
NA	NA	NA	NA
NA	NA	NA	NA
NA	NA	NA	NA
NA	NA	NA	NA
NA	NA	NA	NA
NA	NA	NA	NA
NA	NA	NA	NA
NA	NA	NA	NA
NA	NA	NA	NA
NA	NA	NA	NA
NA	NA	NA	NA
NA	NA	NA	NA
NA	NA	NA	NA
NA	NA	NA	NA
NA	NA	NA	NA
NA	NA	NA	NA
NA	NA	NA	NA
NA	NA	NA	NA
NA	NA	NA	NA
NA	NA	NA	NA
NA	NA	NA	NA
NA	NA	NA	NA
NA	NA	NA	NA
NA	NA	NA	NA
NA	NA	NA	NA
NA	NA	NA	NA
NA	NA	NA	NA
NA	NA	NA	NA
NA	NA	NA	NA
NA	NA	NA	NA
NA	NA	NA	NA
NA	NA	NA	NA
NA	NA	NA	NA
NA	NA	NA	NA
NA	NA	NA	NA
NA	NA	NA	NA
NA	NA	NA	NA
NA	NA	NA	NA
NA	NA	NA	NA
NA	NA	NA	NA
NA	NA	NA	NA
NA	NA	NA	NA
NA	NA	NA	NA
NA	NA	NA	NA
NA	NA	NA	NA
NA	NA	NA	NA
NA	NA	NA	NA
NA	NA	NA	NA
NA	NA	NA	NA
NA	NA	NA	NA
NA	NA	NA	NA
NA	NA	NA	NA
NA	NA	NA	NA
NA	NA	NA	NA
NA	NA	NA	NA
NA	NA	NA	NA
NA	NA	NA	NA
NA	NA	NA	NA
NA	NA	NA	NA
NA	NA	NA	NA
NA	NA	NA	NA
NA	NA	NA	NA
NA	NA	NA	NA
NA	NA	NA	NA
NA	NA	NA	NA
NA	NA	NA	NA
NA	NA	NA	NA
NA	NA	NA	NA
NA	NA	NA	NA
NA	NA	NA	NA
NA	NA	NA	NA
NA	NA	NA	NA
NA	NA	NA	NA
NA	NA	NA	NA
NA	NA	NA	NA
NA	NA	NA	NA
NA	NA	NA	NA
NA	NA	NA	NA
NA	NA	NA	NA
NA	NA	NA	NA
NA	NA	NA	NA
NA	NA	NA	NA
NA	NA	NA	NA
NA	NA	NA	NA
NA	NA	NA	NA
NA	NA	NA	NA
NA	NA	NA	NA
NA	NA	NA	NA
NA	NA	NA	NA
NA	NA	NA	NA
NA	NA	NA	NA
NA	NA	NA	NA
NA	NA	NA	NA
NA	NA	NA	NA
NA	NA	NA	NA
NA	NA	NA	NA
NA	NA	NA	NA
NA	NA	NA	NA
NA	NA	NA	NA
NA	NA	NA	NA
NA	NA	NA	NA
NA	NA	NA	NA
NA	NA	NA	NA
NA	NA	NA	NA
NA	NA	NA	NA
NA	NA	NA	NA
NA	NA	NA	NA
NA	NA	NA	NA
NA	NA	NA	NA
NA	NA	NA	NA
NA	NA	NA	NA
NA	NA	NA	NA
NA	NA	NA	NA
NA	NA	NA	NA
NA	NA	NA	NA
NA	NA	NA	NA
NA	NA	NA	NA
NA	NA	NA	NA
NA	NA	NA	NA
NA	NA	NA	NA
NA	NA	NA	NA
NA	NA	NA	NA
NA	NA	NA	NA
NA	NA	NA	NA
NA	NA	NA	NA
NA	NA	NA	NA
NA	NA	NA	NA
NA	NA	NA	NA
NA	NA	NA	NA
NA	NA	NA	NA
NA	NA	NA	NA
NA	NA	NA	NA
NA	NA	NA	NA
NA	NA	NA	NA
NA	NA	NA	NA
NA	NA	NA	NA
NA	NA	NA	NA
NA	NA	NA	NA
NA	NA	NA	NA
NA	NA	NA	NA
NA	NA	NA	NA
NA	NA	NA	NA
NA	NA	NA	NA
NA	NA	NA	NA
NA	NA	NA	NA
NA	NA	NA	NA
NA	NA	NA	NA
NA	NA	NA	NA
NA	NA	NA	NA
NA	NA	NA	NA
NA	NA	NA	NA
NA	NA	NA	NA
NA	NA	NA	NA
NA	NA	NA	NA
NA	NA	NA	NA
NA	NA	NA	NA
NA	NA	NA	NA
NA	NA	NA	NA
NA	NA	NA	NA
NA	NA	NA	NA
NA	NA	NA	NA
NA	NA	NA	NA
NA	NA	NA	NA
NA	NA	NA	NA
NA	NA	NA	NA
NA	NA	NA	NA
NA	NA	NA	NA
NA	NA	NA	NA
NA	NA	NA	NA
NA	NA	NA	NA
NA	NA	NA	NA
NA	NA	NA	NA
NA	NA	NA	NA
NA	NA	NA	NA
NA	NA	NA	NA
NA	NA	NA	NA
NA	NA	NA	NA
NA	NA	NA	NA
NA	NA	NA	NA
NA	NA	NA	NA
NA	NA	NA	NA
NA	NA	NA	NA
NA	NA	NA	NA
NA	NA	NA	NA
NA	NA	NA	NA
NA	NA	NA	NA
NA	NA	NA	NA
NA	NA	NA	NA
NA	NA	NA	NA
NA	NA	NA	NA
NA	NA	NA	NA
NA	NA	NA	NA
NA	NA	NA	NA
NA	NA	NA	NA
NA	NA	NA	NA
NA	NA	NA	NA
NA	NA	NA	NA
NA	NA	NA	NA
NA	NA	NA	NA
NA	NA	NA	NA
NA	NA	NA	NA
NA	NA	NA	NA
NA	NA	NA	NA
NA	NA	NA	NA
NA	NA	NA	NA
NA	NA	NA	NA
NA	NA	NA	NA
NA	NA	NA	NA
NA	NA	NA	NA
NA	NA	NA	NA
NA	NA	NA	NA
NA	NA	NA	NA
NA	NA	NA	NA
NA	NA	NA	NA
NA	NA	NA	NA
NA	NA	NA	NA
NA	NA	NA	NA
NA	NA	NA	NA
NA	NA	NA	NA
NA	NA	NA	NA
NA	NA	NA	NA
NA	NA	NA	NA
NA	NA	NA	NA
NA	NA	NA	NA
NA	NA	NA	NA
NA	NA	NA	NA
NA	NA	NA	NA
NA	NA	NA	NA
NA	NA	NA	NA
NA	NA	NA	NA
NA	NA	NA	NA
NA	NA	NA	NA
NA	NA	NA	NA
NA	NA	NA	NA
NA	NA	NA	NA
NA	NA	NA	NA
NA	NA	NA	NA
NA	NA	NA	NA
NA	NA	NA	NA
NA	NA	NA	NA
NA	NA	NA	NA
NA	NA	NA	NA
NA	NA	NA	NA
NA	NA	NA	NA
NA	NA	NA	NA
NA	NA	NA	NA
NA	NA	NA	NA
NA	NA	NA	NA
NA	NA	NA	NA
NA	NA	NA	NA
NA	NA	NA	NA
NA	NA	NA	NA
NA	NA	NA	NA
NA	NA	NA	NA
NA	NA	NA	NA
NA	NA	NA	NA
NA	NA	NA	NA
NA	NA	NA	NA
NA	NA	NA	NA
NA	NA	NA	NA
NA	NA	NA	NA
NA	NA	NA	NA
NA	NA	NA	NA
NA	NA	NA	NA
NA	NA	NA	NA
NA	NA	NA	NA
NA	NA	NA	NA
NA	NA	NA	NA
NA	NA	NA	NA
NA	NA	NA	NA
NA	NA	NA	NA
NA	NA	NA	NA
NA	NA	NA	NA
NA	NA	NA	NA
NA	NA	NA	NA
NA	NA	NA	NA
NA	NA	NA	NA
NA	NA	NA	NA
NA	NA	NA	NA
NA	NA	NA	NA
NA	NA	NA	NA
NA	NA	NA	NA
NA	NA	NA	NA
NA	NA	NA	NA
NA	NA	NA	NA
NA	NA	NA	NA
NA	NA	NA	NA
NA	NA	NA	NA
NA	NA	NA	NA
NA	NA	NA	NA
NA	NA	NA	NA
NA	NA	NA	NA
NA	NA	NA	NA
NA	NA	NA	NA
NA	NA	NA	NA
NA	NA	NA	NA
NA	NA	NA	NA
NA	NA	NA	NA
NA	NA	NA	NA
NA	NA	NA	NA
NA	NA	NA	NA
NA	NA	NA	NA
NA	NA	NA	NA
NA	NA	NA	NA
NA	NA	NA	NA
NA	NA	NA	NA
NA	NA	NA	NA
NA	NA	NA	NA
NA	NA	NA	NA
NA	NA	NA	NA
NA	NA	NA	NA
NA	NA	NA	NA
NA	NA	NA	NA
NA	NA	NA	NA
NA	NA	NA	NA
NA	NA	NA	NA
NA	NA	NA	NA
NA	NA	NA	NA
NA	NA	NA	NA
NA	NA	NA	NA
NA	NA	NA	NA
NA	NA	NA	NA
NA	NA	NA	NA
NA	NA	NA	NA
NA	NA	NA	NA
NA	NA	NA	NA
NA	NA	NA	NA
NA	NA	NA	NA
NA	NA	NA	NA
NA	NA	NA	NA
NA	NA	NA	NA
NA	NA	NA	NA
NA	NA	NA	NA
NA	NA	NA	NA
NA	NA	NA	NA
NA	NA	NA	NA
NA	NA	NA	NA
NA	NA	NA	NA
NA	NA	NA	NA
NA	NA	NA	NA
NA	NA	NA	NA
NA	NA	NA	NA
NA	NA	NA	NA
NA	NA	NA	NA
NA	NA	NA	NA
NA	NA	NA	NA
NA	NA	NA	NA
NA	NA	NA	NA
NA	NA	NA	NA
NA	NA	NA	NA
NA	NA	NA	NA
NA	NA	NA	NA
NA	NA	NA	NA
NA	NA	NA	NA
NA	NA	NA	NA
NA	NA	NA	NA
NA	NA	NA	NA
NA	NA	NA	NA
NA	NA	NA	NA
NA	NA	NA	NA
NA	NA	NA	NA
NA	NA	NA	NA
NA	NA	NA	NA
NA	NA	NA	NA
NA	NA	NA	NA
NA	NA	NA	NA
NA	NA	NA	NA
NA	NA	NA	NA
NA	NA	NA	NA
NA	NA	NA	NA
NA	NA	NA	NA
NA	NA	NA	NA
NA	NA	NA	NA
NA	NA	NA	NA
NA	NA	NA	NA
NA	NA	NA	NA
NA	NA	NA	NA
NA	NA	NA	NA
NA	NA	NA	NA
NA	NA	NA	NA
NA	NA	NA	NA
NA	NA	NA	NA
NA	NA	NA	NA
NA	NA	NA	NA
NA	NA	NA	NA
NA	NA	NA	NA
NA	NA	NA	NA
NA	NA	NA	NA
NA	NA	NA	NA
NA	NA	NA	NA
NA	NA	NA	NA
NA	NA	NA	NA
NA	NA	NA	NA
NA	NA	NA	NA
NA	NA	NA	NA
NA	NA	NA	NA
NA	NA	NA	NA
NA	NA	NA	NA
NA	NA	NA	NA
NA	NA	NA	NA
NA	NA	NA	NA
NA	NA	NA	NA
NA	NA	NA	NA
NA	NA	NA	NA
NA	NA	NA	NA
NA	NA	NA	NA
NA	NA	NA	NA
NA	NA	NA	NA
NA	NA	NA	NA
NA	NA	NA	NA
NA	NA	NA	NA
NA	NA	NA	NA
NA	NA	NA	NA
NA	NA	NA	NA
NA	NA	NA	NA
NA	NA	NA	NA
NA	NA	NA	NA
NA	NA	NA	NA
NA	NA	NA	NA
NA	NA	NA	NA
NA	NA	NA	NA
NA	NA	NA	NA
NA	NA	NA	NA
NA	NA	NA	NA
NA	NA	NA	NA
NA	NA	NA	NA
NA	NA	NA	NA
NA	NA	NA	NA
NA	NA	NA	NA
NA	NA	NA	NA
NA	NA	NA	NA
NA	NA	NA	NA
NA	NA	NA	NA
NA	NA	NA	NA
NA	NA	NA	NA
NA	NA	NA	NA
NA	NA	NA	NA
NA	NA	NA	NA
NA	NA	NA	NA
NA	NA	NA	NA
NA	NA	NA	NA
NA	NA	NA	NA
NA	NA	NA	NA
NA	NA	NA	NA
NA	NA	NA	NA
NA	NA	NA	NA
NA	NA	NA	NA
NA	NA	NA	NA
NA	NA	NA	NA
NA	NA	NA	NA
NA	NA	NA	NA
NA	NA	NA	NA
NA	NA	NA	NA
NA	NA	NA	NA
NA	NA	NA	NA
NA	NA	NA	NA
NA	NA	NA	NA
NA	NA	NA	NA
NA	NA	NA	NA
NA	NA	NA	NA
NA	NA	NA	NA
NA	NA	NA	NA
NA	NA	NA	NA
NA	NA	NA	NA
NA	NA	NA	NA
NA	NA	NA	NA
NA	NA	NA	NA
NA	NA	NA	NA
NA	NA	NA	NA
NA	NA	NA	NA
NA	NA	NA	NA
NA	NA	NA	NA
NA	NA	NA	NA
NA	NA	NA	NA
NA	NA	NA	NA
NA	NA	NA	NA
NA	NA	NA	NA
NA	NA	NA	NA
NA	NA	NA	NA
NA	NA	NA	NA
NA	NA	NA	NA
NA	NA	NA	NA
NA	NA	NA	NA
NA	NA	NA	NA
NA	NA	NA	NA
NA	NA	NA	NA
NA	NA	NA	NA
NA	NA	NA	NA
NA	NA	NA	NA
NA	NA	NA	NA
NA	NA	NA	NA
NA	NA	NA	NA
NA	NA	NA	NA
NA	NA	NA	NA
NA	NA	NA	NA
NA	NA	NA	NA
NA	NA	NA	NA
NA	NA	NA	NA
NA	NA	NA	NA
NA	NA	NA	NA
NA	NA	NA	NA
NA	NA	NA	NA
NA	NA	NA	NA
NA	NA	NA	NA
NA	NA	NA	NA
NA	NA	NA	NA
NA	NA	NA	NA
NA	NA	NA	NA
NA	NA	NA	NA
NA	NA	NA	NA
NA	NA	NA	NA
NA	NA	NA	NA
NA	NA	NA	NA
NA	NA	NA	NA
NA	NA	NA	NA
NA	NA	NA	NA
NA	NA	NA	NA
NA	NA	NA	NA
NA	NA	NA	NA
NA	NA	NA	NA
NA	NA	NA	NA
NA	NA	NA	NA
NA	NA	NA	NA
NA	NA	NA	NA
NA	NA	NA	NA
NA	NA	NA	NA
NA	NA	NA	NA
NA	NA	NA	NA
NA	NA	NA	NA
NA	NA	NA	NA
NA	NA	NA	NA
NA	NA	NA	NA
NA	NA	NA	NA
NA	NA	NA	NA
NA	NA	NA	NA
NA	NA	NA	NA
NA	NA	NA	NA
NA	NA	NA	NA
NA	NA	NA	NA
NA	NA	NA	NA
NA	NA	NA	NA
NA	NA	NA	NA
NA	NA	NA	NA
NA	NA	NA	NA
NA	NA	NA	NA
NA	NA	NA	NA
NA	NA	NA	NA
NA	NA	NA	NA
NA	NA	NA	NA
NA	NA	NA	NA
NA	NA	NA	NA
NA	NA	NA	NA
NA	NA	NA	NA
NA	NA	NA	NA
NA	NA	NA	NA
NA	NA	NA	NA
NA	NA	NA	NA
NA	NA	NA	NA
NA	NA	NA	NA
NA	NA	NA	NA
NA	NA	NA	NA
NA	NA	NA	NA
NA	NA	NA	NA
NA	NA	NA	NA
NA	NA	NA	NA
NA	NA	NA	NA
NA	NA	NA	NA
NA	NA	NA	NA
NA	NA	NA	NA
NA	NA	NA	NA
NA	NA	NA	NA
NA	NA	NA	NA
NA	NA	NA	NA
NA	NA	NA	NA
NA	NA	NA	NA
NA	NA	NA	NA
NA	NA	NA	NA
NA	NA	NA	NA
NA	NA	NA	NA
NA	NA	NA	NA
NA	NA	NA	NA
NA	NA	NA	NA
NA	NA	NA	NA
NA	NA	NA	NA
NA	NA	NA	NA
NA	NA	NA	NA
NA	NA	NA	NA
NA	NA	NA	NA
NA	NA	NA	NA
NA	NA	NA	NA
NA	NA	NA	NA
NA	NA	NA	NA
NA	NA	NA	NA
NA	NA	NA	NA
NA	NA	NA	NA
NA	NA	NA	NA
NA	NA	NA	NA
NA	NA	NA	NA
NA	NA	NA	NA
NA	NA	NA	NA
NA	NA	NA	NA
NA	NA	NA	NA
NA	NA	NA	NA
NA	NA	NA	NA
NA	NA	NA	NA
NA	NA	NA	NA
NA	NA	NA	NA
NA	NA	NA	NA
NA	NA	NA	NA
NA	NA	NA	NA
NA	NA	NA	NA
NA	NA	NA	NA
NA	NA	NA	NA
NA	NA	NA	NA
NA	NA	NA	NA
NA	NA	NA	NA
NA	NA	NA	NA
NA	NA	NA	NA
NA	NA	NA	NA
NA	NA	NA	NA
NA	NA	NA	NA
NA	NA	NA	NA
NA	NA	NA	NA
NA	NA	NA	NA
NA	NA	NA	NA
NA	NA	NA	NA
NA	NA	NA	NA
NA	NA	NA	NA
NA	NA	NA	NA
NA	NA	NA	NA
NA	NA	NA	NA
NA	NA	NA	NA
NA	NA	NA	NA
NA	NA	NA	NA
NA	NA	NA	NA
NA	NA	NA	NA
NA	NA	NA	NA
NA	NA	NA	NA
NA	NA	NA	NA
NA	NA	NA	NA
NA	NA	NA	NA
NA	NA	NA	NA
NA	NA	NA	NA
NA	NA	NA	NA
NA	NA	NA	NA
NA	NA	NA	NA
NA	NA	NA	NA
NA	NA	NA	NA
NA	NA	NA	NA
NA	NA	NA	NA
NA	NA	NA	NA
NA	NA	NA	NA
NA	NA	NA	NA
NA	NA	NA	NA
NA	NA	NA	NA
NA	NA	NA	NA
NA	NA	NA	NA
NA	NA	NA	NA
NA	NA	NA	NA
NA	NA	NA	NA
NA	NA	NA	NA
NA	NA	NA	NA
NA	NA	NA	NA
NA	NA	NA	NA
NA	NA	NA	NA
NA	NA	NA	NA
NA	NA	NA	NA
NA	NA	NA	NA
NA	NA	NA	NA
NA	NA	NA	NA
NA	NA	NA	NA
NA	NA	NA	NA
NA	NA	NA	NA
NA	NA	NA	NA
NA	NA	NA	NA
NA	NA	NA	NA
NA	NA	NA	NA
NA	NA	NA	NA
NA	NA	NA	NA
NA	NA	NA	NA
NA	NA	NA	NA
NA	NA	NA	NA
NA	NA	NA	NA
NA	NA	NA	NA
NA	NA	NA	NA
NA	NA	NA	NA
NA	NA	NA	NA
NA	NA	NA	NA
NA	NA	NA	NA
NA	NA	NA	NA
NA	NA	NA	NA
NA	NA	NA	NA
NA	NA	NA	NA
NA	NA	NA	NA
NA	NA	NA	NA
NA	NA	NA	NA
NA	NA	NA	NA
NA	NA	NA	NA
NA	NA	NA	NA
NA	NA	NA	NA
NA	NA	NA	NA
NA	NA	NA	NA
NA	NA	NA	NA
NA	NA	NA	NA
NA	NA	NA	NA
NA	NA	NA	NA
NA	NA	NA	NA
NA	NA	NA	NA
NA	NA	NA	NA
NA	NA	NA	NA
NA	NA	NA	NA
NA	NA	NA	NA
NA	NA	NA	NA
NA	NA	NA	NA
NA	NA	NA	NA
NA	NA	NA	NA
NA	NA	NA	NA
NA	NA	NA	NA
NA	NA	NA	NA
NA	NA	NA	NA
NA	NA	NA	NA
NA	NA	NA	NA
NA	NA	NA	NA
NA	NA	NA	NA
NA	NA	NA	NA
NA	NA	NA	NA
NA	NA	NA	NA
NA	NA	NA	NA
NA	NA	NA	NA
NA	NA	NA	NA
NA	NA	NA	NA
NA	NA	NA	NA
NA	NA	NA	NA
NA	NA	NA	NA
NA	NA	NA	NA
NA	NA	NA	NA
NA	NA	NA	NA
NA	NA	NA	NA
NA	NA	NA	NA
NA	NA	NA	NA
NA	NA	NA	NA
NA	NA	NA	NA
NA	NA	NA	NA
NA	NA	NA	NA
NA	NA	NA	NA
NA	NA	NA	NA
NA	NA	NA	NA
NA	NA	NA	NA
NA	NA	NA	NA
NA	NA	NA	NA
NA	NA	NA	NA
NA	NA	NA	NA
NA	NA	NA	NA
NA	NA	NA	NA
NA	NA	NA	NA
NA	NA	NA	NA
NA	NA	NA	NA
NA	NA	NA	NA
NA	NA	NA	NA
NA	NA	NA	NA
NA	NA	NA	NA
NA	NA	NA	NA
NA	NA	NA	NA
NA	NA	NA	NA
NA	NA	NA	NA
NA	NA	NA	NA
NA	NA	NA	NA
NA	NA	NA	NA
NA	NA	NA	NA
NA	NA	NA	NA
NA	NA	NA	NA
NA	NA	NA	NA
NA	NA	NA	NA
NA	NA	NA	NA
NA	NA	NA	NA
NA	NA	NA	NA
NA	NA	NA	NA
NA	NA	NA	NA
NA	NA	NA	NA
NA	NA	NA	NA
NA	NA	NA	NA
NA	NA	NA	NA
NA	NA	NA	NA
NA	NA	NA	NA
NA	NA	NA	NA
NA	NA	NA	NA
NA	NA	NA	NA
NA	NA	NA	NA
NA	NA	NA	NA
NA	NA	NA	NA
NA	NA	NA	NA
NA	NA	NA	NA
NA	NA	NA	NA
NA	NA	NA	NA
NA	NA	NA	NA
NA	NA	NA	NA
NA	NA	NA	NA
NA	NA	NA	NA
NA	NA	NA	NA
NA	NA	NA	NA
NA	NA	NA	NA
NA	NA	NA	NA
NA	NA	NA	NA
NA	NA	NA	NA
NA	NA	NA	NA
NA	NA	NA	NA
NA	NA	NA	NA
NA	NA	NA	NA
NA	NA	NA	NA
NA	NA	NA	NA
NA	NA	NA	NA
NA	NA	NA	NA
NA	NA	NA	NA
NA	NA	NA	NA
NA	NA	NA	NA
NA	NA	NA	NA
NA	NA	NA	NA
NA	NA	NA	NA
NA	NA	NA	NA
NA	NA	NA	NA
NA	NA	NA	NA
NA	NA	NA	NA
NA	NA	NA	NA
NA	NA	NA	NA
NA	NA	NA	NA
NA	NA	NA	NA
NA	NA	NA	NA
NA	NA	NA	NA
NA	NA	NA	NA
NA	NA	NA	NA
NA	NA	NA	NA
NA	NA	NA	NA
NA	NA	NA	NA
NA	NA	NA	NA
NA	NA	NA	NA
NA	NA	NA	NA
NA	NA	NA	NA
NA	NA	NA	NA
NA	NA	NA	NA
NA	NA	NA	NA
NA	NA	NA	NA
NA	NA	NA	NA
NA	NA	NA	NA
NA	NA	NA	NA
NA	NA	NA	NA
NA	NA	NA	NA
NA	NA	NA	NA
NA	NA	NA	NA
NA	NA	NA	NA
NA	NA	NA	NA
NA	NA	NA	NA
NA	NA	NA	NA
NA	NA	NA	NA
NA	NA	NA	NA
NA	NA	NA	NA
NA	NA	NA	NA
NA	NA	NA	NA
NA	NA	NA	NA
NA	NA	NA	NA
NA	NA	NA	NA
NA	NA	NA	NA
NA	NA	NA	NA
NA	NA	NA	NA
NA	NA	NA	NA
NA	NA	NA	NA
NA	NA	NA	NA
NA	NA	NA	NA
NA	NA	NA	NA
NA	NA	NA	NA
NA	NA	NA	NA
NA	NA	NA	NA
NA	NA	NA	NA
NA	NA	NA	NA
NA	NA	NA	NA
NA	NA	NA	NA
NA	NA	NA	NA
NA	NA	NA	NA
NA	NA	NA	NA
NA	NA	NA	NA
NA	NA	NA	NA
NA	NA	NA	NA
NA	NA	NA	NA
NA	NA	NA	NA
NA	NA	NA	NA
NA	NA	NA	NA
NA	NA	NA	NA
NA	NA	NA	NA
NA	NA	NA	NA
NA	NA	NA	NA
NA	NA	NA	NA
NA	NA	NA	NA
NA	NA	NA	NA
NA	NA	NA	NA
NA	NA	NA	NA
NA	NA	NA	NA
NA	NA	NA	NA
NA	NA	NA	NA
NA	NA	NA	NA
NA	NA	NA	NA
NA	NA	NA	NA
NA	NA	NA	NA
NA	NA	NA	NA
NA	NA	NA	NA
NA	NA	NA	NA
NA	NA	NA	NA
NA	NA	NA	NA
NA	NA	NA	NA
NA	NA	NA	NA
NA	NA	NA	NA
NA	NA	NA	NA
NA	NA	NA	NA
NA	NA	NA	NA
NA	NA	NA	NA
NA	NA	NA	NA
NA	NA	NA	NA
NA	NA	NA	NA
NA	NA	NA	NA
NA	NA	NA	NA
NA	NA	NA	NA
NA	NA	NA	NA
NA	NA	NA	NA
NA	NA	NA	NA
NA	NA	NA	NA
NA	NA	NA	NA
NA	NA	NA	NA
NA	NA	NA	NA
NA	NA	NA	NA
NA	NA	NA	NA
NA	NA	NA	NA
NA	NA	NA	NA
NA	NA	NA	NA
NA	NA	NA	NA
NA	NA	NA	NA
NA	NA	NA	NA
NA	NA	NA	NA
NA	NA	NA	NA
NA	NA	NA	NA
NA	NA	NA	NA
NA	NA	NA	NA
NA	NA	NA	NA
NA	NA	NA	NA
NA	NA	NA	NA
NA	NA	NA	NA
NA	NA	NA	NA
NA	NA	NA	NA
NA	NA	NA	NA
NA	NA	NA	NA
NA	NA	NA	NA
NA	NA	NA	NA
NA	NA	NA	NA
NA	NA	NA	NA
NA	NA	NA	NA
NA	NA	NA	NA
NA	NA	NA	NA
NA	NA	NA	NA
NA	NA	NA	NA
NA	NA	NA	NA
NA	NA	NA	NA
NA	NA	NA	NA
NA	NA	NA	NA
NA	NA	NA	NA
NA	NA	NA	NA
NA	NA	NA	NA
NA	NA	NA	NA
NA	NA	NA	NA
NA	NA	NA	NA
NA	NA	NA	NA
NA	NA	NA	NA
NA	NA	NA	NA
NA	NA	NA	NA
NA	NA	NA	NA
NA	NA	NA	NA
NA	NA	NA	NA
NA	NA	NA	NA
NA	NA	NA	NA
NA	NA	NA	NA
NA	NA	NA	NA
NA	NA	NA	NA
NA	NA	NA	NA
NA	NA	NA	NA
NA	NA	NA	NA
NA	NA	NA	NA
NA	NA	NA	NA
NA	NA	NA	NA
NA	NA	NA	NA
NA	NA	NA	NA
NA	NA	NA	NA
NA	NA	NA	NA
NA	NA	NA	NA
NA	NA	NA	NA
NA	NA	NA	NA
NA	NA	NA	NA
NA	NA	NA	NA
NA	NA	NA	NA
NA	NA	NA	NA
NA	NA	NA	NA
NA	NA	NA	NA
NA	NA	NA	NA
NA	NA	NA	NA
NA	NA	NA	NA
NA	NA	NA	NA
NA	NA	NA	NA
NA	NA	NA	NA
NA	NA	NA	NA
NA	NA	NA	NA
NA	NA	NA	NA
NA	NA	NA	NA
NA	NA	NA	NA
NA	NA	NA	NA
NA	NA	NA	NA
NA	NA	NA	NA
NA	NA	NA	NA
NA	NA	NA	NA
NA	NA	NA	NA
NA	NA	NA	NA
NA	NA	NA	NA
NA	NA	NA	NA
NA	NA	NA	NA
NA	NA	NA	NA
NA	NA	NA	NA
NA	NA	NA	NA
NA	NA	NA	NA
NA	NA	NA	NA
NA	NA	NA	NA
NA	NA	NA	NA
NA	NA	NA	NA
NA	NA	NA	NA
NA	NA	NA	NA
NA	NA	NA	NA
NA	NA	NA	NA
NA	NA	NA	NA
NA	NA	NA	NA
NA	NA	NA	NA
NA	NA	NA	NA
NA	NA	NA	NA
NA	NA	NA	NA
NA	NA	NA	NA
NA	NA	NA	NA
NA	NA	NA	NA
NA	NA	NA	NA
NA	NA	NA	NA
NA	NA	NA	NA
NA	NA	NA	NA
NA	NA	NA	NA
NA	NA	NA	NA
NA	NA	NA	NA
NA	NA	NA	NA
NA	NA	NA	NA
NA	NA	NA	NA
NA	NA	NA	NA
NA	NA	NA	NA
NA	NA	NA	NA
NA	NA	NA	NA
NA	NA	NA	NA
NA	NA	NA	NA
NA	NA	NA	NA
NA	NA	NA	NA
NA	NA	NA	NA
NA	NA	NA	NA
NA	NA	NA	NA
NA	NA	NA	NA
NA	NA	NA	NA
NA	NA	NA	NA
NA	NA	NA	NA
NA	NA	NA	NA
NA	NA	NA	NA
NA	NA	NA	NA
NA	NA	NA	NA
NA	NA	NA	NA
NA	NA	NA	NA
NA	NA	NA	NA
NA	NA	NA	NA
NA	NA	NA	NA
NA	NA	NA	NA
NA	NA	NA	NA
NA	NA	NA	NA
NA	NA	NA	NA
NA	NA	NA	NA
NA	NA	NA	NA
NA	NA	NA	NA
NA	NA	NA	NA
NA	NA	NA	NA
NA	NA	NA	NA
NA	NA	NA	NA
NA	NA	NA	NA
NA	NA	NA	NA
NA	NA	NA	NA
NA	NA	NA	NA
NA	NA	NA	NA
NA	NA	NA	NA
NA	NA	NA	NA
NA	NA	NA	NA
NA	NA	NA	NA
NA	NA	NA	NA
NA	NA	NA	NA
NA	NA	NA	NA
NA	NA	NA	NA
NA	NA	NA	NA
NA	NA	NA	NA
NA	NA	NA	NA
NA	NA	NA	NA
NA	NA	NA	NA
NA	NA	NA	NA
NA	NA	NA	NA
NA	NA	NA	NA
NA	NA	NA	NA
NA	NA	NA	NA
NA	NA	NA	NA
NA	NA	NA	NA
NA	NA	NA	NA
NA	NA	NA	NA
NA	NA	NA	NA
NA	NA	NA	NA
NA	NA	NA	NA
NA	NA	NA	NA
NA	NA	NA	NA
NA	NA	NA	NA
NA	NA	NA	NA
NA	NA	NA	NA
NA	NA	NA	NA
NA	NA	NA	NA
NA	NA	NA	NA
NA	NA	NA	NA
NA	NA	NA	NA
NA	NA	NA	NA
NA	NA	NA	NA
NA	NA	NA	NA
NA	NA	NA	NA
NA	NA	NA	NA
NA	NA	NA	NA
NA	NA	NA	NA
NA	NA	NA	NA
NA	NA	NA	NA
NA	NA	NA	NA
NA	NA	NA	NA
NA	NA	NA	NA
NA	NA	NA	NA
NA	NA	NA	NA
NA	NA	NA	NA
NA	NA	NA	NA
NA	NA	NA	NA
NA	NA	NA	NA
NA	NA	NA	NA
NA	NA	NA	NA
NA	NA	NA	NA
NA	NA	NA	NA
NA	NA	NA	NA
NA	NA	NA	NA
NA	NA	NA	NA
NA	NA	NA	NA
NA	NA	NA	NA
NA	NA	NA	NA
NA	NA	NA	NA
NA	NA	NA	NA
NA	NA	NA	NA
NA	NA	NA	NA
NA	NA	NA	NA
NA	NA	NA	NA
NA	NA	NA	NA
NA	NA	NA	NA
NA	NA	NA	NA
NA	NA	NA	NA
NA	NA	NA	NA
NA	NA	NA	NA
NA	NA	NA	NA
NA	NA	NA	NA
NA	NA	NA	NA
NA	NA	NA	NA
NA	NA	NA	NA
NA	NA	NA	NA
NA	NA	NA	NA
NA	NA	NA	NA
[truncated: 85,220 more rows]
