# Supplementary material for: Allele-specific expression analysis for complex genetic phenotypes applied to a unique dilated cardiomyopathy cohort
Source: Sci Rep. 2023 Jan 11;13:564. doi: 10.1038/s41598-023-27591-7 (PMC9834222; doi:10.1038/s41598-023-27591-7)
Supplement: Supplementary file 2 — Supplementary Information 2. [file 41598_2023_27591_MOESM2_ESM.zip › results_across_groups.txt]

pvalue	rsid	chromosome	position	ensembl_gene_id	hgnc_symbol
0.794135676472136	chr1:108934785	1	108934785	NA	NA
0.301255318378319	chr1:111139586	1	111139586	NA	NA
0.47100353245495	chr1:113975161	1	113975161	NA	NA
0.235287492874733	chr1:115717839	1	115717839	NA	NA
0.701632664533028	chr1:11950430	1	11950430	NA	NA
0.145437408535223	chr1:12510290	1	12510290	NA	NA
0.443029507664375	chr1:1316467	1	1316467	NA	NA
0.39162517627109	chr1:147648369	1	147648369	NA	NA
0.849467033391825	chr1:150648689	1	150648689	NA	NA
0.442917222277318	chr1:151697811	1	151697811	NA	NA
0.462520518296265	chr1:155354613	1	155354613	NA	NA
0.517524621645755	chr1:155884233	1	155884233	NA	NA
0.695150565796712	chr1:156800530	1	156800530	NA	NA
0.91387069899187	chr1:161958684	1	161958684	NA	NA
0.302381335891113	chr1:162782256	1	162782256	NA	NA
0.391625176271089	chr1:164846700	1	164846700	NA	NA
0.391625176271089	chr1:175013755	1	175013755	NA	NA
0.484215194097412	chr1:175922054	1	175922054	NA	NA
0.283886130759827	chr1:180886331	1	180886331	NA	NA
0.595785288315074	chr1:183545256	1	183545256	NA	NA
0.634092350101584	chr1:19141707	1	19141707	NA	NA
0.544277556760898	chr1:201135089	1	201135089	NA	NA
0.0907583278853202	chr1:201368966	1	201368966	NA	NA
0.813524101314425	chr1:201376440	1	201376440	NA	NA
0.450858400505969	chr1:202584424	1	202584424	NA	NA
0.85781892582028	chr1:205790006	1	205790006	NA	NA
0.299780588595712	chr1:20633892	1	20633892	NA	NA
0.407445589260004	chr1:207072978	1	207072978	NA	NA
0.158541095630753	chr1:20743201	1	20743201	NA	NA
0.454798806572089	chr1:214369594	1	214369594	NA	NA
0.219798722528414	chr1:219984253	1	219984253	NA	NA
0.846655294857265	chr1:220001179	1	220001179	NA	NA
0.106027239075417	chr1:220697862	1	220697862	NA	NA
0.651173002666133	chr1:22529430	1	22529430	NA	NA
0.531948371210489	chr1:230687086	1	230687086	NA	NA
0.874191779166584	chr1:230702726	1	230702726	NA	NA
0.732528123940765	chr1:23093092	1	23093092	NA	NA
0.140790400451051	chr1:235167292	1	235167292	NA	NA
0.371819032924394	chr1:235182413	1	235182413	NA	NA
0.39162517627109	chr1:24472379	1	24472379	NA	NA
0.283886130759827	chr1:245858588	1	245858588	NA	NA
0.361111224744691	chr1:246668028	1	246668028	NA	NA
0.442917222277318	chr1:248810626	1	248810626	NA	NA
0.283886130759827	chr1:25961475	1	25961475	NA	NA
0.692095856154772	chr1:27334251	1	27334251	NA	NA
0.391625176271089	chr1:27550705	1	27550705	NA	NA
0.0519327196740245	chr1:32173888	1	32173888	NA	NA
0.283886130759827	chr1:32775595	1	32775595	NA	NA
0.361805027497532	chr1:35381307	1	35381307	NA	NA
0.60901814460977	chr1:36341132	1	36341132	NA	NA
0.212290287360133	chr1:3746430	1	3746430	NA	NA
0.317219109768419	chr1:39564510	1	39564510	NA	NA
0.212290287360133	chr1:40292948	1	40292948	NA	NA
0.283886130759827	chr1:45615466	1	45615466	NA	NA
0.290025152805194	chr1:51408207	1	51408207	NA	NA
0.570437560329829	chr1:52993383	1	52993383	NA	NA
0.651173002666133	chr1:56714421	1	56714421	NA	NA
0.289755781193384	chr1:58631428	1	58631428	NA	NA
0.531948371210489	chr1:65229619	1	65229619	NA	NA
0.201214935538506	chr1:6635627	1	6635627	NA	NA
0.18534984436088	chr1:6638339	1	6638339	NA	NA
0.460739848062179	chr1:74764960	1	74764960	NA	NA
0.835755924463868	chr1:81943050	1	81943050	NA	NA
0.249678742379619	chr1:95195311	1	95195311	NA	NA
0.598478456639941	chr1:9928751	1	9928751	NA	NA
0.628052888366338	chr1:99684745	1	99684745	NA	NA
0.391625176271089	chr10:100549364	10	100549364	NA	NA
0.299780588595712	chr10:100552621	10	100552621	NA	NA
0.245323574790714	chr10:103595656	10	103595656	NA	NA
0.378529719134147	chr10:114460489	10	114460489	NA	NA
0.348795428812559	chr10:119574960	10	119574960	NA	NA
0.539352199013269	chr10:12122429	10	12122429	NA	NA
0.391625176271089	chr10:121741284	10	121741284	NA	NA
0.84467797142117	chr10:122086675	10	122086675	NA	NA
0.636812388269018	chr10:122254539	10	122254539	NA	NA
0.370119534579837	chr10:122412964	10	122412964	NA	NA
0.272560966584417	chr10:132508772	10	132508772	NA	NA
0.391625176271089	chr10:21742036	10	21742036	NA	NA
0.48833822155006	chr10:28523719	10	28523719	NA	NA
0.376304075822423	chr10:344888	10	344888	NA	NA
0.131093991509533	chr10:37830479	10	37830479	NA	NA
0.468484415269262	chr10:4201758	10	4201758	NA	NA
0.276101299992887	chr10:43184780	10	43184780	NA	NA
0.283886130759827	chr10:4989849	10	4989849	NA	NA
0.323002145465622	chr10:70425954	10	70425954	NA	NA
0.531948371210489	chr10:70882378	10	70882378	NA	NA
0.48833822155006	chr10:75179139	10	75179139	NA	NA
0.710275660018562	chr10:79383797	10	79383797	NA	NA
0.391625176271089	chr10:80151327	10	80151327	NA	NA
0.317365055816615	chr10:864172	10	864172	NA	NA
0.799218601383951	chr10:870488	10	870488	NA	NA
0.928076836475582	chr10:90918397	10	90918397	NA	NA
0.849467033391825	chr10:98422414	10	98422414	NA	NA
0.361805027497532	chr10:99714566	10	99714566	NA	NA
0.425033535705945	chr11:11271065	11	11271065	NA	NA
0.337543940830569	chr11:117168689	11	117168689	NA	NA
0.845526346724339	chr11:119337008	11	119337008	NA	NA
0.317365055816615	chr11:121307879	11	121307879	NA	NA
0.563731915929019	chr11:127941198	11	127941198	NA	NA
0.391625176271089	chr11:134234940	11	134234940	NA	NA
0.283886130759827	chr11:1881541	11	1881541	NA	NA
0.457833401393878	chr11:34151693	11	34151693	NA	NA
0.283886130759827	chr11:4599863	11	4599863	NA	NA
0.227181194314675	chr11:46856953	11	46856953	NA	NA
0.283886130759827	chr11:57309168	11	57309168	NA	NA
0.299780588595712	chr11:62615417	11	62615417	NA	NA
0.391625176271089	chr11:62692395	11	62692395	NA	NA
0.576121281950373	chr11:65352491	11	65352491	NA	NA
0.679708276304362	chr11:65654306	11	65654306	NA	NA
0.236448588814533	chr11:66277359	11	66277359	NA	NA
0.736702122910588	chr11:66362750	11	66362750	NA	NA
0.257633367448796	chr11:66624963	11	66624963	NA	NA
0.277309056900112	chr11:67434024	11	67434024	NA	NA
0.849467033391825	chr11:68262040	11	68262040	NA	NA
0.766739550758117	chr11:68357694	11	68357694	NA	NA
0.361805027497532	chr11:73367738	11	73367738	NA	NA
0.286008076204077	chr11:74254525	11	74254525	NA	NA
0.361805027497532	chr11:77700955	11	77700955	NA	NA
0.157724450396663	chr11:83169216	11	83169216	NA	NA
0.391625176271089	chr11:9282304	11	9282304	NA	NA
0.391625176271089	chr12:108784075	12	108784075	NA	NA
0.543291245021411	chr12:109262431	12	109262431	NA	NA
0.531948371210489	chr12:109449631	12	109449631	NA	NA
0.218750730041552	chr12:109855760	12	109855760	NA	NA
0.39162517627109	chr12:117189272	12	117189272	NA	NA
0.283886130759827	chr12:122140961	12	122140961	NA	NA
0.227647113061301	chr12:122770511	12	122770511	NA	NA
0.802718441638276	chr12:124013104	12	124013104	NA	NA
0.85035270392922	chr12:124362287	12	124362287	NA	NA
0.881014842513784	chr12:12642312	12	12642312	NA	NA
0.973924569231043	chr12:1493022	12	1493022	NA	NA
0.255441101686997	chr12:26938668	12	26938668	NA	NA
0.560956369663445	chr12:28549808	12	28549808	NA	NA
0.220297001805365	chr12:29572163	12	29572163	NA	NA
0.986239467048653	chr12:32740492	12	32740492	NA	NA
0.232219143924261	chr12:32891300	12	32891300	NA	NA
0.391625176271089	chr12:32894012	12	32894012	NA	NA
0.596109895881063	chr12:4302776	12	4302776	NA	NA
0.283886130759827	chr12:46359458	12	46359458	NA	NA
0.442917222277318	chr12:48780597	12	48780597	NA	NA
0.391625176271089	chr12:50400967	12	50400967	NA	NA
0.323451706754496	chr12:50475949	12	50475949	NA	NA
0.210331109934448	chr12:50477022	12	50477022	NA	NA
0.365651093726673	chr12:51061788	12	51061788	NA	NA
0.48833822155006	chr12:51063483	12	51063483	NA	NA
0.140462350267309	chr12:53041240	12	53041240	NA	NA
0.391625176271089	chr12:53065128	12	53065128	NA	NA
0.277309056900112	chr12:553951	12	553951	NA	NA
0.220297001805365	chr12:56643247	12	56643247	NA	NA
0.976232932339609	chr12:57256027	12	57256027	NA	NA
0.283886130759827	chr12:57602725	12	57602725	NA	NA
0.579863711984645	chr12:6238039	12	6238039	NA	NA
0.619189280622689	chr12:62965542	12	62965542	NA	NA
0.698851307692485	chr12:67659379	12	67659379	NA	NA
0.172017834175367	chr12:7210304	12	7210304	NA	NA
0.57240670447088	chr12:76851499	12	76851499	NA	NA
0.18534984436088	chr13:102861643	13	102861643	NA	NA
0.211982156745924	chr13:102866766	13	102866766	NA	NA
0.444288649228033	chr13:110638565	13	110638565	NA	NA
0.3215538155357	chr13:112832972	13	112832972	NA	NA
0.710602295655774	chr13:113404285	13	113404285	NA	NA
0.283886130759827	chr13:113406355	13	113406355	NA	NA
0.391625176271089	chr13:114243342	13	114243342	NA	NA
0.361805027497532	chr13:19673174	13	19673174	NA	NA
0.371074680092974	chr13:23235231	13	23235231	NA	NA
0.838809594702645	chr13:42321448	13	42321448	NA	NA
0.391625176271089	chr13:45015498	13	45015498	NA	NA
0.391625176271089	chr13:76882556	13	76882556	NA	NA
0.594939536721597	chr13:99385496	13	99385496	NA	NA
0.509429010207231	chr14:21351525	14	21351525	NA	NA
0.220297001805365	chr14:23414176	14	23414176	NA	NA
0.237945513307468	chr14:35085508	14	35085508	NA	NA
0.531948371210489	chr14:50634191	14	50634191	NA	NA
0.210331109934448	chr14:52118014	14	52118014	NA	NA
0.531948371210489	chr14:54789438	14	54789438	NA	NA
0.547315293869838	chr14:60398213	14	60398213	NA	NA
0.445232469909883	chr14:67181662	14	67181662	NA	NA
0.391625176271089	chr14:67589668	14	67589668	NA	NA
0.933834439875159	chr14:67690420	14	67690420	NA	NA
0.168343268275377	chr14:70371665	14	70371665	NA	NA
0.376800213450116	chr14:73121210	14	73121210	NA	NA
0.391625176271089	chr14:73712621	14	73712621	NA	NA
0.391625176271089	chr14:74893363	14	74893363	NA	NA
0.761009613883846	chr14:77025680	14	77025680	NA	NA
0.420973593337512	chr14:77116690	14	77116690	NA	NA
0.266103025821215	chr15:22589955	15	22589955	NA	NA
0.71303672115257	chr15:41537069	15	41537069	NA	NA
0.370119534579837	chr15:43804840	15	43804840	NA	NA
0.36156294050145	chr15:44562405	15	44562405	NA	NA
0.361805027497532	chr15:44615527	15	44615527	NA	NA
0.48833822155006	chr15:49328132	15	49328132	NA	NA
0.943752928093499	chr15:50705212	15	50705212	NA	NA
0.371819032924394	chr15:59662410	15	59662410	NA	NA
0.391625176271089	chr15:61853155	15	61853155	NA	NA
0.270761747579734	chr15:65029442	15	65029442	NA	NA
0.144893781835774	chr15:65443242	15	65443242	NA	NA
0.317365055816615	chr15:74836278	15	74836278	NA	NA
0.361805027497532	chr15:74896165	15	74896165	NA	NA
0.864183293195262	chr15:80138221	15	80138221	NA	NA
0.417073554024593	chr15:88913323	15	88913323	NA	NA
0.460418923562591	chr15:89199771	15	89199771	NA	NA
0.2307226748169	chr15:89202080	15	89202080	NA	NA
0.391625176271089	chr15:90082242	15	90082242	NA	NA
0.370119534579837	chr15:90230333	15	90230333	NA	NA
0.418879231008543	chr15:90266354	15	90266354	NA	NA
0.391625176271089	chr15:90487006	15	90487006	NA	NA
0.391625176271089	chr16:11868261	16	11868261	NA	NA
0.26869923025351	chr16:18807000	16	18807000	NA	NA
0.391625176271089	chr16:19078193	16	19078193	NA	NA
0.391625176271089	chr16:19079109	16	19079109	NA	NA
0.232219143924261	chr16:19502109	16	19502109	NA	NA
0.682270330336213	chr16:1953015	16	1953015	NA	NA
0.391625176271089	chr16:2235687	16	2235687	NA	NA
0.391625176271089	chr16:23466868	16	23466868	NA	NA
0.406787770843318	chr16:30354014	16	30354014	NA	NA
0.7421243306809	chr16:30774819	16	30774819	NA	NA
0.978955127281079	chr16:31428292	16	31428292	NA	NA
0.391625176271089	chr16:48352427	16	48352427	NA	NA
0.286865022633416	chr16:48560997	16	48560997	NA	NA
0.391625176271089	chr16:4881774	16	4881774	NA	NA
0.391625176271089	chr16:56430514	16	56430514	NA	NA
0.218750730041552	chr16:57250429	16	57250429	NA	NA
0.449857216848109	chr16:58538800	16	58538800	NA	NA
0.70060738237263	chr16:66511208	16	66511208	NA	NA
0.371074680092975	chr16:672288	16	672288	NA	NA
0.340987205326623	chr16:67541518	16	67541518	NA	NA
0.425377044738776	chr16:67929033	16	67929033	NA	NA
0.449467585534307	chr16:67949901	16	67949901	NA	NA
0.193954544586844	chr16:69119240	16	69119240	NA	NA
0.391625176271089	chr16:69136838	16	69136838	NA	NA
0.413383918311374	chr16:69335193	16	69335193	NA	NA
0.0557806906718353	chr16:69704503	16	69704503	NA	NA
0.164619404081953	chr16:70662177	16	70662177	NA	NA
0.289755781193383	chr16:71856803	16	71856803	NA	NA
0.952456983269763	chr16:72096322	16	72096322	NA	NA
0.457833401393878	chr16:85663414	16	85663414	NA	NA
0.289755781193383	chr16:85672679	16	85672679	NA	NA
0.104519324928767	chr17:12767898	17	12767898	NA	NA
0.283886130759827	chr17:12768602	17	12768602	NA	NA
0.220407384265006	chr17:12991998	17	12991998	NA	NA
0.361805027497532	chr17:17190530	17	17190530	NA	NA
0.851050026269956	chr17:2060653	17	2060653	NA	NA
0.923852143564572	chr17:21001150	17	21001150	NA	NA
0.702572057404064	chr17:28346956	17	28346956	NA	NA
0.849467033391825	chr17:28554067	17	28554067	NA	NA
0.587363506052187	chr17:29079923	17	29079923	NA	NA
0.391625176271089	chr17:29548768	17	29548768	NA	NA
0.64876723618071	chr17:30467502	17	30467502	NA	NA
0.294014793583916	chr17:40129440	17	40129440	NA	NA
0.361805027497532	chr17:40171955	17	40171955	NA	NA
0.531948371210489	chr17:4157308	17	4157308	NA	NA
0.280706745971473	chr17:43015274	17	43015274	NA	NA
0.242356073701131	chr17:43200261	17	43200261	NA	NA
0.235222318385419	chr17:43863144	17	43863144	NA	NA
0.412484728445059	chr17:44678770	17	44678770	NA	NA
0.742365606269721	chr17:44678779	17	44678779	NA	NA
0.601393852957573	chr17:47120693	17	47120693	NA	NA
0.400625099737564	chr17:5025148	17	5025148	NA	NA
0.391625176271089	chr17:50471058	17	50471058	NA	NA
0.137975558237128	chr17:50989793	17	50989793	NA	NA
0.391625176271089	chr17:64213979	17	64213979	NA	NA
0.189611939847606	chr17:67338154	17	67338154	NA	NA
0.598459964862246	chr17:68046523	17	68046523	NA	NA
0.92009686177938	chr17:7578865	17	7578865	NA	NA
0.317365055816615	chr17:75874591	17	75874591	NA	NA
0.227647113061301	chr17:78207408	17	78207408	NA	NA
0.277309056900112	chr17:7911972	17	7911972	NA	NA
0.739953940218089	chr17:81511210	17	81511210	NA	NA
0.291808338664011	chr17:8159754	17	8159754	NA	NA
0.277309056900112	chr17:81867755	17	81867755	NA	NA
0.207102994628366	chr17:82584151	17	82584151	NA	NA
0.283886130759827	chr17:8320855	17	8320855	NA	NA
0.111851142323573	chr17:8475687	17	8475687	NA	NA
0.283886130759827	chr17:8480503	17	8480503	NA	NA
0.361805027497532	chr17:9243112	17	9243112	NA	NA
0.227109564209149	chr17:9911772	17	9911772	NA	NA
0.568933687402705	chr18:11854084	18	11854084	NA	NA
0.217207525270057	chr18:36174779	18	36174779	NA	NA
0.39162517627109	chr18:36796368	18	36796368	NA	NA
0.14040838800342	chr18:47841431	18	47841431	NA	NA
0.361805027497532	chr18:49783618	18	49783618	NA	NA
0.531948371210489	chr18:51175554	18	51175554	NA	NA
0.162849182739773	chr18:672857	18	672857	NA	NA
0.170241071086951	chr18:68278104	18	68278104	NA	NA
0.0893288861355443	chr18:74520670	18	74520670	NA	NA
0.901500259359637	chr18:80045896	18	80045896	NA	NA
0.283886130759827	chr18:8253297	18	8253297	NA	NA
0.391625176271089	chr19:10930017	19	10930017	NA	NA
0.378220088868001	chr19:11060089	19	11060089	NA	NA
0.986239467048653	chr19:11345699	19	11345699	NA	NA
0.687144573893608	chr19:11436109	19	11436109	NA	NA
0.391625176271089	chr19:12974099	19	12974099	NA	NA
0.283886130759827	chr19:13097651	19	13097651	NA	NA
0.427171167188125	chr19:16553646	19	16553646	NA	NA
0.77104266824289	chr19:17581994	19	17581994	NA	NA
0.361805027497532	chr19:18365596	19	18365596	NA	NA
0.732528123940765	chr19:20640896	19	20640896	NA	NA
0.244966387112264	chr19:2426745	19	2426745	NA	NA
0.825427809041661	chr19:2430649	19	2430649	NA	NA
0.64098356664817	chr19:34685477	19	34685477	NA	NA
0.131738447637106	chr19:3469057	19	3469057	NA	NA
0.212290287360133	chr19:35266693	19	35266693	NA	NA
0.299780588595712	chr19:3544903	19	3544903	NA	NA
0.391625176271089	chr19:38327593	19	38327593	NA	NA
0.93715933932804	chr19:38701026	19	38701026	NA	NA
0.36490391617764	chr19:41424733	19	41424733	NA	NA
0.286865022633416	chr19:42248376	19	42248376	NA	NA
0.807635543247655	chr19:44663108	19	44663108	NA	NA
0.52216718953539	chr19:45771366	19	45771366	NA	NA
0.391625176271089	chr19:46341357	19	46341357	NA	NA
0.153918692440166	chr19:46411717	19	46411717	NA	NA
0.531948371210489	chr19:46411935	19	46411935	NA	NA
0.219495418115377	chr19:46412751	19	46412751	NA	NA
0.283886130759827	chr19:49103209	19	49103209	NA	NA
0.408441192153487	chr19:49884286	19	49884286	NA	NA
0.47730245703982	chr19:5206014	19	5206014	NA	NA
0.232219143924261	chr19:56087533	19	56087533	NA	NA
0.401943008342129	chr19:58551954	19	58551954	NA	NA
0.0990156076929619	chr19:624894	19	624894	NA	NA
0.531948371210489	chr2:100277678	2	100277678	NA	NA
0.391625176271089	chr2:106093547	2	106093547	NA	NA
0.745634430383821	chr2:108509103	2	108509103	NA	NA
0.850859375453317	chr2:119980074	2	119980074	NA	NA
0.591691296913594	chr2:12741897	2	12741897	NA	NA
0.154797781727786	chr2:127643823	2	127643823	NA	NA
0.152989727442697	chr2:127708795	2	127708795	NA	NA
0.371487484899063	chr2:152120464	2	152120464	NA	NA
0.107927139845247	chr2:159170793	2	159170793	NA	NA
0.47100353245495	chr2:159743084	2	159743084	NA	NA
0.320762120805639	chr2:164695407	2	164695407	NA	NA
0.39162517627109	chr2:165687093	2	165687093	NA	NA
0.86784568987085	chr2:166403902	2	166403902	NA	NA
0.179812903347901	chr2:169505372	2	169505372	NA	NA
0.277309056900112	chr2:169505686	2	169505686	NA	NA
0.119401719510152	chr2:172505527	2	172505527	NA	NA
0.48472908170781	chr2:177616384	2	177616384	NA	NA
0.391625176271089	chr2:182778452	2	182778452	NA	NA
0.144893781835774	chr2:201380613	2	201380613	NA	NA
0.462520518296265	chr2:202265909	2	202265909	NA	NA
0.370119534579837	chr2:203427907	2	203427907	NA	NA
0.48833822155006	chr2:206119022	2	206119022	NA	NA
0.0730897638103559	chr2:206119050	2	206119050	NA	NA
0.0833163055112019	chr2:206123040	2	206123040	NA	NA
0.391625176271089	chr2:206618059	2	206618059	NA	NA
0.370119534579837	chr2:215326066	2	215326066	NA	NA
0.391625176271089	chr2:215326885	2	215326885	NA	NA
0.96223380896317	chr2:216502188	2	216502188	NA	NA
0.10460495866571	chr2:219172886	2	219172886	NA	NA
0.162737233194343	chr2:219234864	2	219234864	NA	NA
0.154379917670171	chr2:219235831	2	219235831	NA	NA
0.194381062775567	chr2:219426465	2	219426465	NA	NA
0.257732648764346	chr2:223984786	2	223984786	NA	NA
0.391625176271089	chr2:227555950	2	227555950	NA	NA
0.391625176271089	chr2:227561022	2	227561022	NA	NA
0.206006827957263	chr2:229764712	2	229764712	NA	NA
0.449061034580246	chr2:232583279	2	232583279	NA	NA
0.144893781835774	chr2:238152769	2	238152769	NA	NA
0.299780588595712	chr2:239961116	2	239961116	NA	NA
0.261464129949111	chr2:26135904	2	26135904	NA	NA
0.391625176271089	chr2:26136253	2	26136253	NA	NA
0.497437824773028	chr2:27038509	2	27038509	NA	NA
0.361805027497532	chr2:36844413	2	36844413	NA	NA
0.826306486363001	chr2:37248881	2	37248881	NA	NA
0.988576015461099	chr2:44320188	2	44320188	NA	NA
0.776364119760996	chr2:48510088	2	48510088	NA	NA
0.457833401393878	chr2:53864127	2	53864127	NA	NA
0.129571585680038	chr2:58251976	2	58251976	NA	NA
0.317365055816615	chr2:61177883	2	61177883	NA	NA
0.47100353245495	chr2:64636110	2	64636110	NA	NA
0.283886130759827	chr2:66567468	2	66567468	NA	NA
0.181357450992698	chr2:69464302	2	69464302	NA	NA
0.283886130759827	chr2:71350155	2	71350155	NA	NA
0.33000426081737	chr2:74526717	2	74526717	NA	NA
0.283886130759827	chr2:85318794	2	85318794	NA	NA
0.342920245801455	chr2:86139787	2	86139787	NA	NA
0.391625176271089	chr2:86492210	2	86492210	NA	NA
0.466322691905343	chr2:8683754	2	8683754	NA	NA
0.531948371210489	chr2:95087494	2	95087494	NA	NA
0.516920502885259	chr2:97757379	2	97757379	NA	NA
0.0896625039881679	chr20:1938472	20	1938472	NA	NA
0.542771871290368	chr20:20390033	20	20390033	NA	NA
0.679097852361794	chr20:2654555	20	2654555	NA	NA
0.363169004628783	chr20:2836245	20	2836245	NA	NA
0.363787312125334	chr20:32436018	20	32436018	NA	NA
0.361805027497532	chr20:34741305	20	34741305	NA	NA
0.391625176271089	chr20:35280810	20	35280810	NA	NA
0.277309056900112	chr20:37317049	20	37317049	NA	NA
0.142326449772045	chr20:3874259	20	3874259	NA	NA
0.849467033391825	chr20:43462676	20	43462676	NA	NA
0.225018492659737	chr20:49635800	20	49635800	NA	NA
0.391625176271089	chr20:5106272	20	5106272	NA	NA
0.184259018645617	chr20:58448607	20	58448607	NA	NA
0.254148325172522	chr21:16419595	21	16419595	NA	NA
0.361805027497532	chr21:17518947	21	17518947	NA	NA
0.263434142749459	chr21:17569611	21	17569611	NA	NA
0.318532846815607	chr21:25735457	21	25735457	NA	NA
0.95750258034124	chr21:33552045	21	33552045	NA	NA
0.193954544586844	chr21:44327228	21	44327228	NA	NA
0.657771311427317	chr21:46132608	21	46132608	NA	NA
0.462520518296265	chr21:46568287	21	46568287	NA	NA
0.914369695281545	chr22:18088653	22	18088653	NA	NA
0.550848724727977	chr22:30977889	22	30977889	NA	NA
0.181357450992698	chr22:36227856	22	36227856	NA	NA
0.0818872120066686	chr22:37806433	22	37806433	NA	NA
0.353755748890801	chr22:38670929	22	38670929	NA	NA
0.321307473706196	chr22:38782812	22	38782812	NA	NA
0.361805027497532	chr22:38820845	22	38820845	NA	NA
0.361805027497532	chr22:39019940	22	39019940	NA	NA
0.39162517627109	chr22:40400715	22	40400715	NA	NA
0.391625176271089	chr22:41254334	22	41254334	NA	NA
0.39162517627109	chr22:44171689	22	44171689	NA	NA
0.299780588595712	chr22:50431366	22	50431366	NA	NA
0.758338902797043	chr22:50447199	22	50447199	NA	NA
0.137336305330839	chr22:50727615	22	50727615	NA	NA
0.153132854325274	chr3:101593334	3	101593334	NA	NA
0.34077723026234	chr3:127035905	3	127035905	NA	NA
0.355306791602203	chr3:127987065	3	127987065	NA	NA
0.257633367448796	chr3:128069987	3	128069987	NA	NA
0.283886130759827	chr3:132558581	3	132558581	NA	NA
0.317365055816615	chr3:134485881	3	134485881	NA	NA
0.283240587444165	chr3:134537227	3	134537227	NA	NA
0.408441192153487	chr3:138403946	3	138403946	NA	NA
0.930119435998221	chr3:14489042	3	14489042	NA	NA
0.391625176271089	chr3:155829719	3	155829719	NA	NA
0.285112894297616	chr3:158545042	3	158545042	NA	NA
0.391625176271089	chr3:168009071	3	168009071	NA	NA
0.125406154880245	chr3:177021383	3	177021383	NA	NA
0.368262781834038	chr3:179334948	3	179334948	NA	NA
0.391625176271089	chr3:180610278	3	180610278	NA	NA
0.131508409676421	chr3:183680288	3	183680288	NA	NA
0.392584472485558	chr3:184145131	3	184145131	NA	NA
0.318690045908448	chr3:184928501	3	184928501	NA	NA
0.481448426864698	chr3:195884863	3	195884863	NA	NA
0.391625176271089	chr3:196932482	3	196932482	NA	NA
0.361805027497532	chr3:33142717	3	33142717	NA	NA
0.508428196078184	chr3:45548403	3	45548403	NA	NA
0.400605994420322	chr3:45919057	3	45919057	NA	NA
0.283886130759827	chr3:46669620	3	46669620	NA	NA
0.283886130759827	chr3:47851365	3	47851365	NA	NA
0.918427674875768	chr3:51393241	3	51393241	NA	NA
0.283886130759827	chr3:52411152	3	52411152	NA	NA
0.669989384812889	chr3:66236632	3	66236632	NA	NA
0.277309056900112	chr3:87255323	3	87255323	NA	NA
0.391625176271089	chr3:88055031	3	88055031	NA	NA
0.471728073935447	chr3:9917956	3	9917956	NA	NA
0.826310607308622	chr3:99828916	3	99828916	NA	NA
0.849467033391825	chr4:100396185	4	100396185	NA	NA
0.273714781583588	chr4:102616697	4	102616697	NA	NA
0.361805027497532	chr4:140862881	4	140862881	NA	NA
0.253110061471649	chr4:142024268	4	142024268	NA	NA
0.283886130759827	chr4:142026369	4	142026369	NA	NA
0.218750730041552	chr4:150265733	4	150265733	NA	NA
0.351508502130839	chr4:15686463	4	15686463	NA	NA
0.361805027497532	chr4:156970811	4	156970811	NA	NA
0.172017834175367	chr4:17585127	4	17585127	NA	NA
0.227647113061301	chr4:24576396	4	24576396	NA	NA
0.882869251591816	chr4:2515271	4	2515271	NA	NA
0.39162517627109	chr4:39532876	4	39532876	NA	NA
0.960028480306878	chr4:41646750	4	41646750	NA	NA
0.391625176271089	chr4:4434847	4	4434847	NA	NA
0.391625176271089	chr4:63463703	4	63463703	NA	NA
0.294014793583916	chr4:7031246	4	7031246	NA	NA
0.220297001805365	chr4:79906752	4	79906752	NA	NA
0.732528123940765	chr4:82894748	4	82894748	NA	NA
0.311615552368613	chr4:87892782	4	87892782	NA	NA
0.391625176271089	chr5:113026695	5	113026695	NA	NA
0.464858946300231	chr5:113594949	5	113594949	NA	NA
0.193954544586844	chr5:129034613	5	129034613	NA	NA
0.86804481916617	chr5:131202024	5	131202024	NA	NA
0.39162517627109	chr5:132879201	5	132879201	NA	NA
0.193954544586844	chr5:134411663	5	134411663	NA	NA
0.202048539536517	chr5:136055709	5	136055709	NA	NA
0.361805027497532	chr5:137938520	5	137938520	NA	NA
0.814348761080345	chr5:139307374	5	139307374	NA	NA
0.193954544586844	chr5:141653740	5	141653740	NA	NA
0.21064441372288	chr5:150376276	5	150376276	NA	NA
0.529763146057568	chr5:150403141	5	150403141	NA	NA
0.47100353245495	chr5:151268861	5	151268861	NA	NA
0.39162517627109	chr5:154819522	5	154819522	NA	NA
0.301055237250943	chr5:156759548	5	156759548	NA	NA
0.171592147367172	chr5:156763956	5	156763956	NA	NA
0.391625176271089	chr5:172687977	5	172687977	NA	NA
0.531948371210489	chr5:172950926	5	172950926	NA	NA
0.317365055816615	chr5:173138255	5	173138255	NA	NA
0.283886130759827	chr5:175709140	5	175709140	NA	NA
0.283886130759827	chr5:177299497	5	177299497	NA	NA
0.146243389017706	chr5:178619425	5	178619425	NA	NA
0.531948371210489	chr5:236472	5	236472	NA	NA
0.240661885209615	chr5:40825466	5	40825466	NA	NA
0.391625176271089	chr5:44809306	5	44809306	NA	NA
0.391625176271089	chr5:474097	5	474097	NA	NA
0.241472173560719	chr5:55274896	5	55274896	NA	NA
0.39162517627109	chr5:9039561	5	9039561	NA	NA
0.786747769364835	chr5:96785892	5	96785892	NA	NA
0.285112894297616	chr5:97032028	5	97032028	NA	NA
0.270370428641651	chr6:111661640	6	111661640	NA	NA
0.363787312125334	chr6:116251030	6	116251030	NA	NA
0.503868992021029	chr6:136557675	6	136557675	NA	NA
0.220038591218959	chr6:143829840	6	143829840	NA	NA
0.391625176271089	chr6:151405180	6	151405180	NA	NA
0.333965249090161	chr6:157318899	6	157318899	NA	NA
0.0825541329064931	chr6:166410692	6	166410692	NA	NA
0.391625176271089	chr6:33722057	6	33722057	NA	NA
0.509896568304513	chr6:35089712	6	35089712	NA	NA
0.39162517627109	chr6:35281193	6	35281193	NA	NA
0.47100353245495	chr6:36490261	6	36490261	NA	NA
0.370286971673926	chr6:42888386	6	42888386	NA	NA
0.308179923382204	chr6:42889577	6	42889577	NA	NA
0.391625176271089	chr6:85614669	6	85614669	NA	NA
0.391625176271089	chr6:87664768	6	87664768	NA	NA
0.138638617382415	chr7:100680467	7	100680467	NA	NA
0.493634622711728	chr7:100872720	7	100872720	NA	NA
0.597244436216767	chr7:123664137	7	123664137	NA	NA
0.665885409272699	chr7:128310671	7	128310671	NA	NA
0.370119534579837	chr7:128504281	7	128504281	NA	NA
0.460593610004896	chr7:128662764	7	128662764	NA	NA
0.605983720554696	chr7:128993827	7	128993827	NA	NA
0.531948371210489	chr7:129487657	7	129487657	NA	NA
0.50562479133728	chr7:140719836	7	140719836	NA	NA
0.472459976540217	chr7:150372778	7	150372778	NA	NA
0.391625176271089	chr7:151143353	7	151143353	NA	NA
0.178422944929155	chr7:157417064	7	157417064	NA	NA
0.531948371210489	chr7:17339855	7	17339855	NA	NA
0.784853238851848	chr7:17792023	7	17792023	NA	NA
0.949696549143616	chr7:2250933	7	2250933	NA	NA
0.290148751880231	chr7:255994	7	255994	NA	NA
0.336963300432287	chr7:259974	7	259974	NA	NA
0.162111653194674	chr7:31787049	7	31787049	NA	NA
0.845113421681593	chr7:31821282	7	31821282	NA	NA
0.193954544586844	chr7:44061561	7	44061561	NA	NA
0.361159772938169	chr7:44073853	7	44073853	NA	NA
0.285112894297616	chr7:48106036	7	48106036	NA	NA
0.85718072576577	chr7:74069083	7	74069083	NA	NA
0.454362493680694	chr7:90412642	7	90412642	NA	NA
0.36490391617764	chr7:98193747	7	98193747	NA	NA
0.361805027497532	chr7:99419930	7	99419930	NA	NA
0.843700588274902	chr8:100522519	8	100522519	NA	NA
0.633452027337012	chr8:102826449	8	102826449	NA	NA
0.849467033391825	chr8:11323987	8	11323987	NA	NA
0.962241034242273	chr8:117807272	8	117807272	NA	NA
0.317365055816615	chr8:123014743	8	123014743	NA	NA
0.552306190323289	chr8:123502816	8	123502816	NA	NA
0.391625176271089	chr8:133456862	8	133456862	NA	NA
0.359751742597001	chr8:142774746	8	142774746	NA	NA
0.283886130759827	chr8:143835215	8	143835215	NA	NA
0.391625176271089	chr8:19823925	8	19823925	NA	NA
0.578240842907969	chr8:28347352	8	28347352	NA	NA
0.361805027497532	chr8:28752931	8	28752931	NA	NA
0.391625176271089	chr8:33548197	8	33548197	NA	NA
0.104526734169028	chr8:38270136	8	38270136	NA	NA
0.361805027497532	chr8:76983431	8	76983431	NA	NA
0.48333907961082	chr9:101477129	9	101477129	NA	NA
0.437295413310661	chr9:101501728	9	101501728	NA	NA
0.289755781193383	chr9:107485329	9	107485329	NA	NA
0.391625176271089	chr9:108919285	9	108919285	NA	NA
0.515263193719159	chr9:110170408	9	110170408	NA	NA
0.849467033391825	chr9:113315309	9	113315309	NA	NA
0.525116963164065	chr9:122847735	9	122847735	NA	NA
0.391625176271089	chr9:122858006	9	122858006	NA	NA
0.972269991790677	chr9:126837510	9	126837510	NA	NA
0.47100353245495	chr9:127523767	9	127523767	NA	NA
0.391625176271089	chr9:127523839	9	127523839	NA	NA
0.148750911247406	chr9:128916574	9	128916574	NA	NA
0.158567209852279	chr9:131122462	9	131122462	NA	NA
0.406787770843318	chr9:132261789	9	132261789	NA	NA
0.694374550000881	chr9:133362281	9	133362281	NA	NA
0.299780588595712	chr9:137255961	9	137255961	NA	NA
0.252861708505508	chr9:21335044	9	21335044	NA	NA
0.391625176271089	chr9:22747837	9	22747837	NA	NA
0.531948371210487	chr9:33917156	9	33917156	NA	NA
0.00874872819380105	chr9:34634889	9	34634889	NA	NA
0.679708276304362	chr9:34997439	9	34997439	NA	NA
0.391625176271089	chr9:5785841	9	5785841	NA	NA
0.142717873560577	chr9:68952730	9	68952730	NA	NA
0.391625176271089	chr9:73475169	9	73475169	NA	NA
0.598751633067562	chr9:96502645	9	96502645	NA	NA
0.391625176271089	chrX:109682838	23	109682838	NA	NA
0.0752147679147511	chrX:11122285	23	11122285	NA	NA
0.119065923390257	chrX:123912479	23	123912479	NA	NA
0.347370318553342	chrX:134888531	23	134888531	NA	NA
0.117906517578617	chrX:136666888	23	136666888	NA	NA
0.391625176271089	chrX:147944892	23	147944892	NA	NA
0.457833401393878	chrX:147945540	23	147945540	NA	NA
0.750238263107378	chrX:151954509	23	151954509	NA	NA
0.501662320414233	chrX:154836181	23	154836181	NA	NA
0.32876719489471	chrX:23783941	23	23783941	NA	NA
0.3202599449467	chrX:5306182	23	5306182	NA	NA
0.391625176271089	chrX:71060120	23	71060120	NA	NA
0.391625176271089	chrX:71240835	23	71240835	NA	NA
0.632555308078999	chrX:85091810	23	85091810	NA	NA
0.391625176271089	chrX:85091964	23	85091964	NA	NA
0.283886130759827	rs10001	19	7646335	ENSG00000076944	STXBP2
0.558685702117974	rs10003	8	56963029	ENSG00000104331	BPNT2
0.467754528220515	rs10003909	4	85994695	ENSG00000109339	MAPK10
0.467754528220515	rs10003909	4	85994695	ENSG00000138639	ARHGAP24
0.776237972136437	rs10004	6	7310026	ENSG00000124783	SSR1
0.630905691961773	rs10005	1	230281207	ENSG00000143641	GALNT2
0.423357552850796	rs10006	2	230820490	ENSG00000135932	CAB39
0.15168270765799	rs10006652	4	64275536	ENSG00000205678	TECRL
0.369317387566034	rs10007	12	132704876	ENSG00000176894	PXMP2
0.887184488509557	rs10009	22	21697420	ENSG00000100023	PPIL2
0.86834333306796	rs10009018	4	185585867	ENSG00000154556	SORBS2
0.323284991577044	rs10013054	4	64277538	ENSG00000205678	TECRL
0.544829981750334	rs1001476	7	38789865	ENSG00000006715	VPS41
0.475987614280963	rs10015446	4	75047602	ENSG00000169116	PARM1
0.721015606186108	rs10015454	4	181261141	NA	NA
0.432447854527312	rs1001549	20	354581	ENSG00000125841	NRSN2
0.128366927872422	rs10017461	4	94610266	ENSG00000163110	PDLIM5
0.834807109724865	rs10019	1	212361035	ENSG00000066027	PPP2R5A
0.616915214995484	rs1001960	5	77075294	ENSG00000132846	ZBED3
0.616915214995484	rs1001960	5	77075294	ENSG00000285000
0.317953554451586	rs10020899	4	119059931	ENSG00000172403	SYNPO2
0.317953554451586	rs10021107	4	119060209	ENSG00000172403	SYNPO2
0.823634087312063	rs10022432	4	3493719	ENSG00000175920	DOK7
0.0581992420243821	rs1002352	9	34399004	ENSG00000164970	FAM219A
0.677087840047219	rs10025654	4	82874653	ENSG00000138674	SEC31A
0.361805027497532	rs10026631	4	82425953	ENSG00000152795	HNRNPDL
0.217809219436487	rs10029915	4	87138465	ENSG00000172493	AFF1
0.164242471565568	rs10031071	4	155731474	ENSG00000164116	GUCY1A1
0.891377157211574	rs10031753	4	185586255	ENSG00000154556	SORBS2
0.131610582126807	rs10033500	4	46920671	ENSG00000109158	GABRA4
0.300679689111494	rs10034453	4	119166653	ENSG00000172399	MYOZ2
0.739868867274455	rs10034498	4	54297659	ENSG00000134853	PDGFRA
0.547589796853024	rs10035437	5	58972180	ENSG00000113448	PDE4D
0.202618550830929	rs10036291	5	72207680	ENSG00000131711	MAP1B
0.700424275403738	rs10036567	5	141928268	ENSG00000081791	DELE1
0.991648821955416	rs10038999	5	136178801	ENSG00000113658	SMAD5
0.338232673862556	rs10040443	5	142314028	ENSG00000187678	SPRY4
0.142084627567926	rs1004134	22	24542487	ENSG00000138867	GUCD1
0.555022384507855	rs10042721	5	109378269	ENSG00000198961	PJA2
0.73441660469815	rs10042998	5	56909472	ENSG00000155542	SETD9
0.390269753990361	rs10043215	5	136976350	ENSG00000152377	SPOCK1
0.198275901256827	rs10043775	5	148425557	ENSG00000145868	FBXO38
0.15961192349002	rs10043986	5	79799594	ENSG00000164309	CMYA5
0.109656574584954	rs10045	3	122426105	ENSG00000114030	KPNA1
0.957102229476484	rs10045774	5	103555994	ENSG00000112874	NUDT12
0.38269730093283	rs1004588	3	186288829	ENSG00000058866	DGKG
0.533682932160398	rs10047267	10	90919873	ENSG00000148677	ANKRD1
0.261872984639423	rs1004814	2	217847583	ENSG00000079308	TNS1
0.718458789786497	rs10049459	3	192143326	ENSG00000114279	FGF12
0.587435312973574	rs1005017	5	38481233	ENSG00000113594	LIFR
0.40585498685807	rs10053887	5	80141798	ENSG00000164300	SERINC5
0.758670242725304	rs10054109	5	181059841	ENSG00000165810	BTNL9
0.587789808781267	rs1005435	7	157412924	ENSG00000105993	DNAJB6
0.832267535507189	rs1005567	7	123665782	NA	NA
0.513002418199713	rs10055910	5	168126875	ENSG00000145934	TENM2
0.352309034626898	rs1005659	7	112471361	ENSG00000006652	IFRD1
0.352309034626898	rs1005659	7	112471361	ENSG00000288640
0.0988708875265049	rs1005661	7	112471786	ENSG00000006652	IFRD1
0.0988708875265049	rs1005661	7	112471786	ENSG00000288640
0.422586190063826	rs10057	14	75470319	ENSG00000140044	JDP2
0.0918620320983562	rs10057103	5	43609241	ENSG00000112992	NNT
0.139952715770865	rs10057908	5	103549232	ENSG00000112874	NUDT12
0.288153942588358	rs10058	6	42691211	ENSG00000024048	UBR2
0.0437703294472967	rs10059907	5	205245	ENSG00000164366	CCDC127
0.902237161476965	rs10060089	5	205450	ENSG00000164366	CCDC127
0.399562137577235	rs10060444	5	79978772	ENSG00000177034	MTX3
0.0998901792668902	rs10062086	5	6632929	ENSG00000037474	NSUN2
0.849467033391825	rs10063	2	9489602	ENSG00000134330	IAH1
0.849467033391825	rs10063	2	9489602	ENSG00000151694	ADAM17
0.109666835391425	rs1006362	10	20819318	ENSG00000078114	NEBL
0.713933626453448	rs1006363	10	20819448	ENSG00000078114	NEBL
0.594828179298499	rs10063870	5	139392844	ENSG00000228672	PROB1
0.420667887410349	rs1006407	22	41576028	ENSG00000172346	CSDC2
0.922813175232663	rs10064079	5	71649248	ENSG00000131844	MCCC2
0.162711337836427	rs10067242	5	41142471	ENSG00000039537	C6
0.732528123940765	rs1006763	9	37509878	NA	NA
0.122182245060332	rs10067744	5	10282284	ENSG00000164237	CMBL
0.383291558383374	rs10068	17	35574946	ENSG00000108733	PEX12
0.787591016306905	rs1006826	11	113264284	ENSG00000149294	NCAM1
0.845309774880187	rs10068763	5	181059785	ENSG00000165810	BTNL9
0.2891669524018	rs10069050	5	90525167	ENSG00000176018	LYSMD3
0.374088727008603	rs10070365	5	128261826	ENSG00000138829	FBN2
0.595701989996972	rs10071	12	105173794	ENSG00000136044	APPL2
0.156904570276327	rs10073	17	79088192	ENSG00000167280	ENGASE
0.445113238443652	rs10073922	5	138381524	ENSG00000120733	KDM3B
0.203852367530418	rs10075508	5	58973026	ENSG00000113448	PDE4D
0.40576798112843	rs1007602	5	132266473	ENSG00000072682	P4HA2
0.40576798112843	rs1007602	5	132266473	ENSG00000131435	PDLIM4
0.653078784237915	rs10076725	5	10279830	ENSG00000164237	CMBL
0.531101690457263	rs1007752	2	101262561	ENSG00000158435	CNOT11
0.856217901989406	rs10078802	5	141929700	ENSG00000081791	DELE1
0.706309808326479	rs10079	8	132847632	ENSG00000129292	PHF20L1
0.0229190119705419	rs10079949	5	118510949	NA	NA
0.0470078597905211	rs10080	10	33178180	ENSG00000099250	NRP1
0.361805027497532	rs10082391	10	128103561	ENSG00000148773	MKI67
0.430568582930154	rs10082484	10	29426532	ENSG00000224597	SVIL-AS1
0.232219143924261	rs10082504	10	128101279	ENSG00000148773	MKI67
0.454160034443427	rs10082632	11	125595967	ENSG00000134910	STT3A
0.7554442687624	rs1008328	19	36104534	ENSG00000075702	WDR62
0.283886130759827	rs10083379	14	24438856	ENSG00000100441	KHNYN
0.802634642982397	rs10083460	14	33964015	ENSG00000129521	EGLN3
0.283886130759827	rs10083509	14	24438841	ENSG00000100441	KHNYN
0.77104266824289	rs1008384	7	44139027	ENSG00000106631	MYL7
0.0968009312259621	rs1008539	7	123665464	NA	NA
0.582490653220675	rs10085683	7	32757315	NA	NA
0.159150788172867	rs1008642	3	8733975	ENSG00000125046	SSUH2
0.159150788172867	rs1008642	3	8733975	ENSG00000182533	CAV3
0.615122053248427	rs10087	3	16259641	ENSG00000154813	DPH3
0.992746727878195	rs1009	2	85581614	ENSG00000118640	VAMP8
0.967061584721647	rs1009135	7	157415923	ENSG00000105993	DNAJB6
0.18844480674571	rs10091907	8	28751619	ENSG00000012232	EXTL3
0.857422166341495	rs10094	2	117831137	ENSG00000088205	DDX18
0.43277048820092	rs1009437	1	109504711	ENSG00000181754	AMIGO1
0.886361075578618	rs10095	3	37982062	ENSG00000144677	CTDSPL
0.383391728150174	rs10095702	8	53523551	NA	NA
0.187262122825628	rs1009668	1	225852703	ENSG00000196187	TMEM63A
0.108154992945259	rs10099	12	51094099	ENSG00000135457	TFCP2
0.442917222277318	rs10099012	8	95156512	ENSG00000175895	PLEKHF2
0.710005610077458	rs10103397	8	71199364	ENSG00000104313	EYA1
0.640216349929845	rs10106	9	127813796	ENSG00000136877	FPGS
0.37089104698862	rs10107	7	66553954	ENSG00000229180
0.580852715632263	rs10108	1	113973708	ENSG00000163349	HIPK1
0.112186066548979	rs10110905	8	26761908	ENSG00000120907	ADRA1A
0.0351371075264171	rs10112752	8	73046483	ENSG00000147601	TERF1
0.499259022481243	rs10113	19	46609391	ENSG00000160014	CALM3
0.22155838846524	rs10114139	9	123338729	NA	NA
0.760956078475125	rs10114696	9	83248176	ENSG00000172159	FRMD3
0.682524538108425	rs10115155	9	68956385	ENSG00000107242	PIP5K1B
0.19312298299925	rs10115457	9	37861797	ENSG00000122741	DCAF10
0.19312298299925	rs10115457	9	37861797	ENSG00000255872
0.708276157324434	rs10115885	9	68956350	ENSG00000107242	PIP5K1B
0.989764962489138	rs10116	2	65269595	ENSG00000138071	ACTR2
0.615914879108381	rs10117	5	138556481	ENSG00000113013	HSPA9
0.574224784667623	rs10117333	9	136207605	ENSG00000165661	QSOX2
0.202375401675382	rs1011784	9	95085732	ENSG00000148120	AOPEP
0.366712502084915	rs10118	11	9779054	ENSG00000133812	SBF2
0.707474927234986	rs10119	19	44903416	ENSG00000130204	TOMM40
0.461861804542427	rs10123791	9	109018872	ENSG00000106771	TMEM245
0.158726294596182	rs10127	17	67743511	ENSG00000130935	NOL11
0.813547431720174	rs1012729	12	878316	ENSG00000060237	WNK1
0.0442716936220252	rs1012891	20	7999743	ENSG00000125827	TMX4
0.10221308732752	rs10129	19	9163124	ENSG00000130803	ZNF317
0.265428608648094	rs10129050	12	26069835	ENSG00000123094	RASSF8
0.131093991509533	rs10129889	14	102041719	ENSG00000197102	DYNC1H1
0.131093991509533	rs10129889	14	102041719	ENSG00000258959
0.259803736851968	rs1013062	6	18237430	ENSG00000124795	DEK
0.171797144296733	rs10131175	14	67386014	ENSG00000134001	EIF2S1
0.509695382675863	rs10131813	14	23276324	ENSG00000215271	HOMEZ
0.476985002621414	rs10132	17	58091010	ENSG00000264364	DYNLL2
0.608208333320121	rs10133301	14	104712857	ENSG00000203485	INF2
0.391625176271089	rs10133402	14	35318365	NA	NA
0.118451712992019	rs10133411	14	64522206	ENSG00000126804	ZBTB1
0.331732087868023	rs10134885	14	74906772	ENSG00000198208	RPS6KL1
0.452799075678369	rs10135	22	38686169	ENSG00000100221	JOSD1
0.455284024240145	rs10135595	14	91458683	ENSG00000100796	PPP4R3A
0.307142984367328	rs10136892	14	31860175	ENSG00000151413	NUBPL
0.591059286780997	rs10138395	14	55352501	ENSG00000178974	FBXO34
0.203590145806061	rs10138807	14	21024151	ENSG00000165795	NDRG2
0.203590145806061	rs10138807	14	21024151	ENSG00000179636	TPPP2
0.301264275830372	rs10142576	14	91968613	ENSG00000100815	TRIP11
0.217207525270057	rs10144418	14	55350990	ENSG00000178974	FBXO34
0.766488187731617	rs10146482	14	75107384	ENSG00000119638	NEK9
0.766488187731617	rs10146482	14	75107384	ENSG00000119703	ZC2HC1C
0.686159786158488	rs1014659	13	42321030	ENSG00000023516	AKAP11
0.554976673543719	rs10146731	14	90695518	ENSG00000165914	TTC7B
0.284216882231028	rs1014866	4	125491420	ENSG00000196159	FAT4
0.1715798087922	rs10149146	14	102434864	ENSG00000196663	TECPR2
0.685100707075763	rs10149229	14	105142998	ENSG00000184916	JAG2
0.283886130759827	rs10149339	14	23311013	ENSG00000129473	BCL2L2
0.283886130759827	rs10149339	14	23311013	ENSG00000258643	BCL2L2-PABPN1
0.389355203230474	rs10150771	14	57208467	ENSG00000070367	EXOC5
0.641479178957265	rs1015149	6	41691151	ENSG00000112561	TFEB
0.123444449813688	rs10151658	14	64146140	ENSG00000054654	SYNE2
0.123444449813688	rs10151658	14	64146140	ENSG00000140009	ESR2
0.182254388197127	rs10152546	15	40563011	ENSG00000128891	CCDC32
0.236786050923164	rs10153531	2	3542213	ENSG00000171865	RNASEH1
0.236786050923164	rs10153531	2	3542213	ENSG00000286905
0.592617397214249	rs10153560	2	25738714	ENSG00000143970	ASXL2
0.121085544560168	rs10153800	2	241239719	ENSG00000115677	HDLBP
0.156597722679958	rs10155	19	3534844	ENSG00000105325	FZR1
0.801251956901201	rs10155361	4	7762404	ENSG00000196526	AFAP1
0.378453549759465	rs10156	19	45526723	ENSG00000125753	VASP
0.664712508262246	rs10158354	1	228360496	ENSG00000154358	OBSCN
0.20943490609172	rs10159095	1	116945088	ENSG00000134247	PTGFRN
0.314813005869105	rs1015943	15	36809587	ENSG00000186073	CDIN1
0.314813005869105	rs1015943	15	36809587	ENSG00000223518	CSNK1A1P1
0.672369741387094	rs10160	22	19038512	ENSG00000070413	DGCR2
0.26780083208694	rs10160013	10	29550858	ENSG00000197321	SVIL
0.567520621266271	rs10160116	10	30849888	ENSG00000183621	ZNF438
0.92088405715667	rs10161	1	74766529	ENSG00000162623	TYW3
0.682270330336213	rs10164753	2	178574139	ENSG00000155657	TTN
0.171264773509027	rs10165018	2	3542355	ENSG00000171865	RNASEH1
0.171264773509027	rs10165018	2	3542355	ENSG00000286905
0.568719409844636	rs10167187	2	191836667	ENSG00000168497	CAVIN2
0.201445540991022	rs1016835	6	7576294	ENSG00000096696	DSP
0.535599109986816	rs1017104	7	90413868	ENSG00000157224	CLDN12
0.442488470900934	rs10171296	2	30258443	ENSG00000213626	LBH
0.28678049676996	rs10171305	2	30258477	ENSG00000213626	LBH
0.226079935557494	rs10173155	2	86026458	ENSG00000068654	POLR1A
0.441907320336355	rs10174	1	185297982	ENSG00000116679	IVNS1ABP
0.734883734080173	rs10175	10	3138106	ENSG00000107959	PITRM1
0.480027213874372	rs10176588	2	165913610	ENSG00000123607	TTC21B
0.944429111169371	rs10176633	2	187496948	ENSG00000003436	TFPI
0.376159354166718	rs10177825	2	236194905	ENSG00000182177	ASB18
0.906527141156184	rs10178109	2	105381039	ENSG00000115641	FHL2
0.857381853857328	rs10178728	2	238451480	ENSG00000065802	ASB1
0.26240463550887	rs10179904	2	85552984	ENSG00000115486	GGCX
0.690518294897993	rs10180675	2	219570312	ENSG00000123999	INHA
0.690518294897993	rs10180675	2	219570312	ENSG00000124006	OBSL1
0.897553604448875	rs10181222	2	182129030	ENSG00000150722	PPP1R1C
0.0251215989361317	rs10183630	2	213317376	ENSG00000144451	SPAG16
0.950990681874141	rs10184	14	90278328	ENSG00000119720	NRDE2
0.405493856167405	rs10185336	2	69323520	ENSG00000198380	GFPT1
0.696558032972309	rs10185950	2	150468789	ENSG00000115963	RND3
0.954106315794334	rs10186193	2	3550384	ENSG00000171865	RNASEH1
0.954106315794334	rs10186193	2	3550384	ENSG00000286905
0.905308974413012	rs1018646	13	113403018	ENSG00000153531	ADPRHL1
0.433274527995745	rs1018647	13	113402922	ENSG00000153531	ADPRHL1
0.979911968420218	rs1018648	13	113402882	ENSG00000153531	ADPRHL1
0.177295997414194	rs1018649	13	113402713	ENSG00000153531	ADPRHL1
0.155711246163384	rs10186663	2	86751970	ENSG00000153561	RMND5A
0.120006547653215	rs10187	12	108569028	ENSG00000136003	ISCU
0.308305206929837	rs10193834	2	182129131	ENSG00000150722	PPP1R1C
0.371074680092975	rs10194657	2	74887981	ENSG00000159399	HK2
0.33116642951249	rs10194785	2	169906056	ENSG00000144357	UBR3
0.922990967519645	rs10195	8	124549788	ENSG00000147684	NDUFB9
0.333701940651934	rs1019503	5	96919113	ENSG00000164308	ERAP2
0.897389565751438	rs10196	14	21017347	ENSG00000165795	NDRG2
0.495651119266159	rs10196918	2	221425307	ENSG00000116106	EPHA4
0.959263240521603	rs1019757	19	8324636	ENSG00000186994	KANK3
0.498731622564226	rs10197596	2	189039507	ENSG00000204262	COL5A2
0.2651410458833	rs1019762	5	79733771	ENSG00000164309	CMYA5
0.404763796516327	rs10197864	2	182130746	ENSG00000150722	PPP1R1C
0.844182647874059	rs10198171	2	69323920	ENSG00000198380	GFPT1
0.102446072463335	rs10199	8	40154544	ENSG00000176907	TCIM
0.428539779332599	rs10199795	2	217880962	ENSG00000079308	TNS1
0.78763836290493	rs10200	14	74058708	ENSG00000119636	BBOF1
0.78763836290493	rs10200	14	74058708	ENSG00000119711	ALDH6A1
0.250991755205163	rs10200589	2	30640842	ENSG00000172954	LCLAT1
0.151505422680211	rs10200857	2	201167704	ENSG00000003402	CFLAR
0.129852015375923	rs10201331	2	24101015	ENSG00000219626	FAM228B
0.0885342965121939	rs10203212	2	170061138	ENSG00000144357	UBR3
0.110506454771001	rs10205	17	28880102	ENSG00000132589	FLOT2
0.642971730616838	rs10205020	2	182129354	ENSG00000150722	PPP1R1C
0.323744201871908	rs10207	18	10551785	ENSG00000134265	NAPG
0.922867330904304	rs10208525	2	189039477	ENSG00000204262	COL5A2
0.651287688221502	rs10209238	2	24077693	ENSG00000115129	TP53I3
0.651287688221502	rs10209238	2	24077693	ENSG00000219626	FAM228B
0.898364934441436	rs1021161	4	64276378	ENSG00000205678	TECRL
0.257633367448796	rs1021163	4	64276241	ENSG00000205678	TECRL
0.091107680364209	rs1021164	4	64276206	ENSG00000205678	TECRL
0.691103505841934	rs10215217	7	25121514	ENSG00000172115	CYCS
0.60909549381989	rs10216	7	7879006	ENSG00000219545	UMAD1
0.821226786169035	rs10220437	14	54427578	ENSG00000100528	CNIH1
0.311615552368613	rs10220747	15	74845527	ENSG00000140497	SCAMP2
0.326259234205663	rs10221	16	10483438	ENSG00000166669	ATF7IP2
0.232046180620046	rs10222515	3	177023942	ENSG00000177565	TBL1XR1
0.323594997703564	rs1022361	1	201821142	ENSG00000134369	NAV1
0.0660838178002695	rs10224062	7	123664555	NA	NA
0.426965820244959	rs10224888	7	31787920	ENSG00000154678	PDE1C
0.130831740745211	rs10225667	7	29915942	ENSG00000122574	WIPF3
0.719134968348781	rs10226282	7	81948117	ENSG00000153956	CACNA2D1
0.0931694980306515	rs10226321	7	71712192	ENSG00000185274	GALNT17
0.728683806284214	rs10226620	7	1541881	ENSG00000198517	MAFK
0.212418323085384	rs10226652	7	157411882	ENSG00000105993	DNAJB6
0.813687729580201	rs10227032	7	135729998	ENSG00000189320	FAM180A
0.154975249434705	rs10228155	7	6162425	ENSG00000008256	CYTH3
0.104191327515074	rs10228334	7	92084658	ENSG00000127914	AKAP9
0.948869676239185	rs1023000	9	129900507	ENSG00000187239	FNBP1
0.597453682815175	rs10233697	7	43624599	ENSG00000106603	COA1
0.597453682815175	rs10233697	7	43624599	ENSG00000164543	STK17A
0.149547866635035	rs10235151	7	150627482	ENSG00000133561	GIMAP6
0.318963018429703	rs10241888	7	121295952	ENSG00000106034	CPED1
0.409075469129231	rs10242	10	15103949	ENSG00000152464	RPP38
0.409075469129231	rs10242	10	15103949	ENSG00000152465	NMT2
0.26869923025351	rs10243731	7	64521047	ENSG00000173041	ZNF680
0.0987229471748551	rs10243954	7	64521185	ENSG00000173041	ZNF680
0.221697264365132	rs10245174	7	71132282	ENSG00000185274	GALNT17
0.185661654274044	rs10246261	7	128662785	NA	NA
0.77090554700747	rs10249	9	69296768	NA	NA
0.463900254279563	rs10249656	7	116507483	ENSG00000105971	CAV2
0.992292239646111	rs1025	12	133107042	ENSG00000196387	ZNF140
0.992292239646111	rs1025	12	133107042	ENSG00000214029	ZNF891
0.914613575782278	rs10251937	7	43583207	ENSG00000164543	STK17A
0.829165908107025	rs10254823	7	44041970	NA	NA
0.626294620479506	rs10254852	7	35089043	ENSG00000189212	DPY19L2P1
0.276164236639363	rs10254971	7	6623588	ENSG00000236609	ZNF853
0.406787770843318	rs10256	7	76066295	ENSG00000146701	MDH2
0.68918377486736	rs10257	9	131523527	ENSG00000130714	POMT1
0.402004014259145	rs10259	19	17320106	ENSG00000130311	DDA1
0.435998583663761	rs1026048	4	139508401	ENSG00000145391	SETD7
0.258968993033798	rs1026049	4	139509054	ENSG00000145391	SETD7
0.28305208170648	rs10260964	7	44833845	ENSG00000105968	H2AZ2
0.346183409177452	rs1026128	17	73200670	ENSG00000166685	COG1
0.39162517627109	rs10263	4	27023875	ENSG00000109689	STIM2
0.722826437195111	rs10265	7	139341406	ENSG00000146963	LUC7L2
0.722826437195111	rs10265	7	139341406	ENSG00000164898	FMC1
0.722826437195111	rs10265	7	139341406	ENSG00000269955	FMC1-LUC7L2
0.305673627749141	rs10266	16	57162	ENSG00000161981	SNRNP25
0.41417936596792	rs10266424	7	91873914	ENSG00000127989	MTERF1
0.648326322656699	rs10266841	7	6164589	ENSG00000008256	CYTH3
0.467132406394685	rs10267	1	1047614	ENSG00000188157	AGRN
0.285112894297616	rs1026738	4	865153	ENSG00000178950	GAK
0.65906426430884	rs10267576	7	44831334	ENSG00000105968	H2AZ2
0.36490391617764	rs10269841	7	155775856	ENSG00000184863	RBM33
0.569177771496676	rs10270	12	122271795	ENSG00000130779	CLIP1
0.488968872200659	rs10271972	7	95596419	ENSG00000004799	PDK4
0.904062343861783	rs10272	3	150543066	ENSG00000120742	SERP1
0.141382721147636	rs10272900	7	32486019	ENSG00000106355	LSM5
0.89309822278429	rs10274	11	67435355	ENSG00000175634	RPS6KB2
0.163923208178656	rs10274041	7	107621111	ENSG00000075790	BCAP29
0.163923208178656	rs10274041	7	107621111	ENSG00000288558	DUS4L-BCAP29
0.768630260892167	rs10274994	7	113875298	NA	NA
0.801859770508656	rs10275799	7	71132536	ENSG00000185274	GALNT17
0.268638897943052	rs10277	5	179837731	ENSG00000161010	MRNIP
0.268638897943052	rs10277	5	179837731	ENSG00000161011	SQSTM1
0.268638897943052	rs10277	5	179837731	ENSG00000283918	MRNIP
0.268638897943052	rs10277	5	179837731	ENSG00000284099
0.028572853841147	rs10278	17	48862296	ENSG00000136436	CALCOCO2
0.312854688864474	rs10278377	7	139418325	ENSG00000146963	LUC7L2
0.312854688864474	rs10278377	7	139418325	ENSG00000269955	FMC1-LUC7L2
0.831624220081915	rs10278782	7	116507347	ENSG00000105971	CAV2
0.168509988314081	rs10279	11	8947762	ENSG00000175348	TMEM9B
0.502288914492295	rs10280180	7	31787382	ENSG00000154678	PDE1C
0.528293137964317	rs10280457	7	94551379	ENSG00000127990	SGCE
0.528293137964317	rs10280457	7	94551379	ENSG00000127995	CASD1
0.803464708210571	rs1028702	9	5786850	ENSG00000099219	ERMP1
0.39162517627109	rs1029116	20	32331380	ENSG00000101350	KIF3B
0.409015383958468	rs10310	5	141318833	ENSG00000178913	TAF7
0.324596810351071	rs10313	5	181255405	ENSG00000183718	TRIM52
0.660848139416409	rs1031326	4	17486441	ENSG00000151552	QDPR
0.828332241158437	rs1031327	4	17486621	ENSG00000151552	QDPR
0.448594283392403	rs10314	22	19523195	ENSG00000184113	CLDN5
0.394587175650244	rs10320	9	136673235	ENSG00000169692	AGPAT2
0.442156644944477	rs1032524	1	201821698	ENSG00000134369	NAV1
0.862723473742652	rs10326	4	155342719	ENSG00000164114	MAP9
0.532565405583315	rs10330	19	18907053	ENSG00000105669	COPE
0.532565405583315	rs10330	19	18907053	ENSG00000268193
0.0837674355577508	rs10338	17	75777025	ENSG00000132475	H3-3B
0.662322065464782	rs1034405	3	50559661	ENSG00000088543	C3orf18
0.63323960765125	rs10348	14	31861054	ENSG00000151413	NUBPL
0.903970360807277	rs1034859	22	17149596	ENSG00000069998	HDHD5
0.945852979873051	rs10358	17	78172138	ENSG00000108639	SYNGR2
0.351295717602631	rs10361	7	150743155	ENSG00000196329	GIMAP5
0.351295717602631	rs10361	7	150743155	ENSG00000281887	GIMAP1-GIMAP5
0.052087727691688	rs103612	9	131144705	ENSG00000126883	NUP214
0.712619750101523	rs10362	14	24377755	ENSG00000100968	NFATC4
0.712619750101523	rs10362	14	24377755	ENSG00000285485	NFATC4
0.647041676068747	rs10369	20	58995401	ENSG00000101160	CTSZ
0.674598656812394	rs1036938	15	78944905	ENSG00000103811	CTSH
0.355306791602203	rs1036939	15	78944982	ENSG00000103811	CTSH
0.923045430116022	rs10370	6	159680500	ENSG00000112096	SOD2
0.10586069506413	rs1037256	17	73201609	ENSG00000166685	COG1
0.704597377360687	rs1037590	17	35575616	ENSG00000108733	PEX12
0.913365676382271	rs1037744	1	85174749	ENSG00000097096	SYDE2
0.713297653296768	rs1037745	1	85174750	ENSG00000097096	SYDE2
0.239222685630126	rs10378	7	150804367	ENSG00000002933	TMEM176A
0.394866915257483	rs1038308	18	48758216	ENSG00000134030	CTIF
0.394866915257483	rs1038308	18	48758216	ENSG00000282825	CTIF
0.406417033513038	rs10397	13	47942710	ENSG00000136143	SUCLA2
0.405123156141882	rs1039898	2	219565481	ENSG00000124006	OBSL1
0.594939536721597	rs1039937	4	142023978	ENSG00000109452	INPP4B
0.200727055260082	rs1040	6	169216252	ENSG00000186340	THBS2
0.572406704470879	rs10401309	19	34684844	ENSG00000089335	ZNF302
0.497337527312834	rs10401429	19	27732871	NA	NA
0.261464129949111	rs10401743	19	49653639	ENSG00000126461	SCAF1
0.333510559011869	rs10402757	19	2353374	ENSG00000005206	SPPL2B
0.594936230249716	rs10402789	19	52616996	ENSG00000167766	ZNF83
0.171348462514061	rs10403127	19	49838854	ENSG00000104973	MED25
0.39767129236466	rs10403731	19	19358487	ENSG00000129933	MAU2
0.467375420761497	rs10404	5	157477625	ENSG00000135074	ADAM19
0.552671786357733	rs1040461	6	57190556	ENSG00000112210	RAB23
0.893737158475243	rs10405636	19	18427932	ENSG00000130511	SSBP4
0.628891430403397	rs10405893	19	46609881	ENSG00000160014	CALM3
0.30218393970442	rs10405925	19	57472543	ENSG00000197128	ZNF772
0.30218393970442	rs10405925	19	57472543	ENSG00000268163
0.391625176271089	rs10406138	19	3537979	ENSG00000105325	FZR1
0.565027258365156	rs10407042	19	57473058	ENSG00000197128	ZNF772
0.565027258365156	rs10407042	19	57473058	ENSG00000268163
0.283105137032058	rs10407167	19	56160323	ENSG00000167685	ZNF444
0.343030146138244	rs10407734	19	57472677	ENSG00000197128	ZNF772
0.343030146138244	rs10407734	19	57472677	ENSG00000268163
0.102518438807912	rs10408331	19	27730566	NA	NA
0.202433051568789	rs1040835	14	92810309	ENSG00000066455	GOLGA5
0.506649666957006	rs10409679	19	50480673	ENSG00000161671	EMC10
0.174651050270968	rs10409785	19	13954529	ENSG00000132017	DCAF15
0.284274680560832	rs1041073	13	31317609	ENSG00000187676	B3GLCT
0.853100228079127	rs10410987	19	18867128	ENSG00000005007	UPF1
0.863179598652823	rs10412551	19	46410492	ENSG00000169515	CCDC8
0.898671616183413	rs1041403	21	14963194	ENSG00000180530	NRIP1
0.898358462336325	rs10415238	19	3535608	ENSG00000105325	FZR1
0.183522049424725	rs10415471	19	17250255	ENSG00000130307	USHBP1
0.183522049424725	rs10415471	19	17250255	ENSG00000269095
0.299780588595712	rs10416265	19	33114394	ENSG00000076650	GPATCH1
0.563345590749726	rs10417488	19	40365894	ENSG00000105223	PLD3
0.860685112700226	rs10417974	19	19111261	ENSG00000181035	SLC25A42
0.0871023138077619	rs10418	22	30626965	ENSG00000185339	TCN2
0.467863278175349	rs10419272	19	3958710	ENSG00000167657	DAPK3
0.947733512042309	rs1041934	1	236537523	ENSG00000116977	LGALS8
0.465457245036312	rs1041935	1	236537557	ENSG00000116977	LGALS8
0.809423954425882	rs1041940	1	236548582	ENSG00000116977	LGALS8
0.618025161357924	rs1041941	1	236548586	ENSG00000116977	LGALS8
0.590487033655177	rs1041942	1	236548651	ENSG00000116977	LGALS8
0.593123365421045	rs1041943	1	236548656	ENSG00000116977	LGALS8
0.909916470369346	rs1041944	1	236548681	ENSG00000116977	LGALS8
0.582162522087357	rs1041951	18	57573273	ENSG00000066926	FECH
0.288998140329583	rs10419707	19	1038446	ENSG00000064666	CNN2
0.462551667860389	rs1041985	18	27963423	ENSG00000170558	CDH2
0.296238331871738	rs1042026	4	99307309	ENSG00000196616	ADH1B
0.166781265705737	rs1042029	14	87934142	ENSG00000054983	GALC
0.635470435960003	rs1042032	8	27544557	ENSG00000120915	EPHX2
0.332377537492816	rs1042042	14	87933457	ENSG00000054983	GALC
0.156293403960506	rs1042064	8	27544615	ENSG00000120915	EPHX2
0.40886352634788	rs1042078	15	48410676	ENSG00000166147	FBN1
0.27062923539315	rs10420958	19	2353370	ENSG00000005206	SPPL2B
0.460546627920164	rs1042103	23	153508573	ENSG00000182492	BGN
0.744157021008627	rs10421221	19	11205871	ENSG00000130158	DOCK6
0.302192723081154	rs1042157	16	28605736	ENSG00000196502	SULT1A1
0.302192723081154	rs1042157	16	28605736	ENSG00000288656
0.435069594631585	rs1042164	19	13153584	ENSG00000160888	IER2
0.62348694644902	rs1042167	6	151356224	ENSG00000131016	AKAP12
0.47100353245495	rs10421769	19	33114406	ENSG00000076650	GPATCH1
0.854774574986064	rs10421953	19	55164041	ENSG00000167646	DNAAF3
0.335179671936606	rs10422	5	133955951	ENSG00000113583	C5orf15
0.464648500354478	rs10422172	19	55164108	ENSG00000167646	DNAAF3
0.27481258176215	rs1042265	19	48968563	ENSG00000104812	GYS1
0.497779439910248	rs1042275	1	236551447	ENSG00000116977	LGALS8
0.497779439910248	rs1042275	1	236551447	ENSG00000119285	HEATR1
0.740732128305736	rs1042288	11	110462884	ENSG00000137714	FDX1
0.681947119506849	rs1042327	6	170569705	ENSG00000112592	TBP
0.769389107084375	rs10423713	19	55164068	ENSG00000167646	DNAAF3
0.296513956287043	rs1042380	1	19257510	ENSG00000053372	MRTO4
0.0727580400096829	rs1042381	8	96602433	ENSG00000169439	SDC2
0.179834355908859	rs1042391	6	16290530	ENSG00000137198	GMPR
0.13596599993108	rs1042392	5	10256049	ENSG00000150753	CCT5
0.48248163006324	rs1042393	17	80105798	ENSG00000171298	GAA
0.766855347107392	rs1042395	17	80105870	ENSG00000171298	GAA
0.092395473708925	rs1042396	17	80110970	ENSG00000171298	GAA
0.351734717198268	rs1042397	17	80118264	ENSG00000171298	GAA
0.332116177919535	rs1042426	8	20221132	ENSG00000147416	ATP6V1B2
0.887077869356926	rs1042427	6	16295324	ENSG00000137198	GMPR
0.317799301528188	rs10424582	19	29702814	ENSG00000131943	C19orf12
0.459650144057607	rs10425	6	26056321	ENSG00000187837	H1-2
0.283886130759827	rs1042505	19	55365863	ENSG00000095752	IL11
0.224225245331341	rs10425272	19	16630934	ENSG00000214046	SMIM7
0.224225245331341	rs10425272	19	16630934	ENSG00000268790
0.469666707313698	rs1042558	19	47752547	ENSG00000105373	NOP53
0.874939981800613	rs10425594	19	39399051	ENSG00000063322	MED29
0.980405480953689	rs1042567	17	8475375	ENSG00000133026	MYH10
0.980405480953689	rs1042567	17	8475375	ENSG00000166579	NDEL1
0.359054064195043	rs1042571	2	25161018	ENSG00000115138	POMC
0.142698363933154	rs1042580	20	23046984	ENSG00000178726	THBD
0.916982798080594	rs10425839	19	4676128	ENSG00000142002	DPP9
0.595654402130342	rs10426249	19	57472426	ENSG00000197128	ZNF772
0.595654402130342	rs10426249	19	57472426	ENSG00000268163
0.846483913355746	rs10426255	19	57472437	ENSG00000197128	ZNF772
0.846483913355746	rs10426255	19	57472437	ENSG00000268163
0.529058849859238	rs10426256	19	18013946	ENSG00000105643	ARRDC2
0.739090726503374	rs1042642	3	187075941	ENSG00000073849	ST6GAL1
0.242356073701131	rs10426455	19	12077451	ENSG00000223547	ZNF844
0.242356073701131	rs10426455	19	12077451	ENSG00000286098
0.242356073701131	rs10426455	19	12077451	ENSG00000286132
0.355318380395152	rs1042665	5	138566650	ENSG00000113013	HSPA9
0.178725256452727	rs1042666	2	159770111	ENSG00000136536	MARCHF7
0.178725256452727	rs1042666	2	159770111	ENSG00000241399	CD302
0.805765390738347	rs1042667	17	72124410	ENSG00000125398	SOX9
0.208964068187496	rs1042673	17	72125198	ENSG00000125398	SOX9
0.351811597251386	rs1042678	17	72125967	ENSG00000125398	SOX9
0.820394638224354	rs10426917	19	3464175	ENSG00000141905	NFIC
0.0919724854096518	rs1042705	2	97658064	ENSG00000115073	ACTR1B
0.207102994628366	rs1042711	5	148826785	ENSG00000169252	ADRB2
0.125857192642651	rs1042718	5	148827354	ENSG00000169252	ADRB2
0.57333074319088	rs1042719	5	148827884	ENSG00000169252	ADRB2
0.549158964159522	rs1042728	19	14470251	ENSG00000123143	PKN1
0.34071062677435	rs1042731	18	3066946	ENSG00000101605	MYOM1
0.142212678455786	rs1042757	3	187078342	ENSG00000073849	ST6GAL1
0.398669583572113	rs10427609	22	46243564	ENSG00000186951	PPARA
0.436755810392479	rs1042769	18	31545891	ENSG00000046604	DSG2
0.872432130129813	rs1042780	11	86450346	ENSG00000151376	ME3
0.641659987117839	rs1042823	2	240468024	ENSG00000063660	GPC1
0.837394900596386	rs1042829	2	240462324	ENSG00000063660	GPC1
0.227249264921343	rs1042832	1	205532341	ENSG00000117266	CDK18
0.142163916877821	rs1042833	12	27029405	ENSG00000152944	MED21
0.241472173560719	rs1042839	11	101051471	ENSG00000082175	PGR
0.431853497364868	rs1042842	1	12011623	ENSG00000116688	MFN2
0.935523046582479	rs1042877	5	151810543	ENSG00000145907	G3BP1
0.955053640008612	rs10429	3	44865254	ENSG00000163808	KIF15
0.955053640008612	rs10429	3	44865254	ENSG00000169964	TMEM42
0.955053640008612	rs10429	3	44865254	ENSG00000280516	TMEM42
0.955053640008612	rs10429	3	44865254	ENSG00000280610	KIF15
0.464429750638789	rs1042907	3	128070329	ENSG00000058262	SEC61A1
0.464429750638789	rs1042907	3	128070329	ENSG00000175792	RUVBL1
0.464429750638789	rs1042907	3	128070329	ENSG00000284901	RUVBL1
0.284142439083613	rs1042911	3	128070751	ENSG00000058262	SEC61A1
0.284142439083613	rs1042911	3	128070751	ENSG00000175792	RUVBL1
0.284142439083613	rs1042911	3	128070751	ENSG00000284901	RUVBL1
0.458357479387232	rs1042912	3	128070852	ENSG00000058262	SEC61A1
0.458357479387232	rs1042912	3	128070852	ENSG00000175792	RUVBL1
0.458357479387232	rs1042912	3	128070852	ENSG00000284901	RUVBL1
0.772078133213519	rs1042917	21	46125854	ENSG00000142173	COL6A2
0.382515604705378	rs1042936	9	19115804	ENSG00000147872	PLIN2
0.421892056329138	rs10429459	9	92495837	ENSG00000106823	ECM2
0.421892056329138	rs10429459	9	92495837	ENSG00000188312	CENPP
0.229469777202227	rs1042946	7	12232040	ENSG00000106460	TMEM106B
0.391625176271089	rs1042949	7	12232490	ENSG00000106460	TMEM106B
0.68500946523271	rs10429491	9	5050706	NA	NA
0.531787329941722	rs1042953	2	10426956	ENSG00000115756	HPCAL1
0.110572320026923	rs1042973	3	46858026	ENSG00000160808	MYL3
0.957116761932979	rs1042988	17	73283936	ENSG00000179604	CDC42EP4
0.502408155392803	rs1042992	8	26411675	ENSG00000104765	BNIP3L
0.291356345327877	rs1043002	17	41822810	ENSG00000141756	FKBP10
0.837701865608397	rs1043003	10	3778595	ENSG00000067082	KLF6
0.39162517627109	rs1043008	20	62387887	ENSG00000171858	RPS21
0.65325559646209	rs1043009	10	3777522	ENSG00000067082	KLF6
0.508938424513484	rs1043020	5	58454088	ENSG00000145632	PLK2
0.785126356475485	rs1043031	23	54809928	ENSG00000102316	MAGED2
0.744243659724242	rs1043034	23	54810072	ENSG00000102316	MAGED2
0.647358200422183	rs1043044	23	54810907	ENSG00000102316	MAGED2
0.351327690348168	rs1043045	3	57928451	ENSG00000163681	SLMAP
0.02981316093281	rs1043063	19	18369361	ENSG00000130517	PGPEP1
0.681568747735481	rs1043083	8	17229505	ENSG00000198791	CNOT7
0.67869729723787	rs1043098	10	70419990	ENSG00000148730	EIF4EBP2
0.890362589201197	rs1043121	10	20782262	ENSG00000078114	NEBL
0.0156490850412441	rs1043124	12	132769585	ENSG00000090615	GOLGA3
0.657262247008347	rs1043144	11	106008117	ENSG00000170903	MSANTD4
0.279945885849219	rs1043147	3	133826154	ENSG00000154917	RAB6B
0.398487524405134	rs1043156	12	106978499	ENSG00000120832	MTERF2
0.398487524405134	rs1043156	12	106978499	ENSG00000151135	TMEM263
0.696486163196746	rs1043159	20	3251385	ENSG00000088854	C20orf194
0.149163785164005	rs1043160	2	219173034	ENSG00000115649	CNPPD1
0.232310545575462	rs1043178	9	129807274	ENSG00000136816	TOR1B
0.27443333672149	rs1043186	9	129811011	ENSG00000136816	TOR1B
0.1885408991689	rs1043218	4	71570518	ENSG00000080493	SLC4A4
0.521770920421473	rs1043235	22	20952112	ENSG00000099942	CRKL
0.0626080641739282	rs1043242	22	20952455	ENSG00000099942	CRKL
0.53240658347875	rs1043254	14	69241524	ENSG00000081177	EXD2
0.457833401393878	rs1043262	12	6529922	ENSG00000010292	NCAPD2
0.623990892784803	rs1043291	7	2538147	ENSG00000106009	BRAT1
0.510147227913521	rs1043292	5	144159578	ENSG00000145817	YIPF5
0.196517409682299	rs1043308	19	16127469	ENSG00000167461	RAB8A
0.245185497287951	rs1043310	1	167541798	ENSG00000143162	CREG1
0.961395931452493	rs1043312	22	38735722	ENSG00000100226	GTPBP1
0.961395931452493	rs1043312	22	38735722	ENSG00000100242	SUN2
0.314571481309015	rs1043314	11	119045232	ENSG00000149428	HYOU1
0.314571481309015	rs1043314	11	119045232	ENSG00000280682	HYOU1
0.691698785594707	rs1043315	19	50798897	ENSG00000167747	C19orf48
0.492257225704427	rs1043334	18	59329294	ENSG00000074695	LMAN1
0.669072508482227	rs1043346	19	16133246	ENSG00000167461	RAB8A
0.919237395903019	rs1043357	20	49114691	ENSG00000124214	STAU1
0.262379714914148	rs10433573	3	25664786	ENSG00000077097	TOP2B
0.522166454807997	rs1043361	20	49114621	ENSG00000124214	STAU1
0.375777945521427	rs1043374	15	97973392	ENSG00000140450	ARRDC4
0.782110506142034	rs1043382	15	97973522	ENSG00000140450	ARRDC4
0.27185083280499	rs1043388	11	6608435	ENSG00000166333	ILK
0.27185083280499	rs1043388	11	6608435	ENSG00000166337	TAF10
0.468124092712821	rs1043390	11	6609602	ENSG00000166333	ILK
0.468124092712821	rs1043390	11	6609602	ENSG00000166337	TAF10
0.788154806677221	rs10434	6	43785475	ENSG00000112715	VEGFA
0.271422063499685	rs1043400	2	20249413	ENSG00000055917	PUM2
0.896884963301979	rs1043402	22	38483683	ENSG00000100201	DDX17
0.364810805526367	rs1043404	20	37316701	ENSG00000101363	MANBAL
0.615802782233717	rs1043413	19	41433392	ENSG00000105341	DMAC2
0.214226846482536	rs1043415	20	37316835	ENSG00000101363	MANBAL
0.875814230934806	rs1043424	1	20650507	ENSG00000158828	PINK1
0.347871316045437	rs1043432	20	37316940	ENSG00000101363	MANBAL
0.181699840319508	rs1043434	12	69593008	ENSG00000166226	CCT2
0.572516949013521	rs1043441	22	38734959	ENSG00000100226	GTPBP1
0.572516949013521	rs1043441	22	38734959	ENSG00000100242	SUN2
0.55434032332876	rs1043443	1	20650887	ENSG00000158828	PINK1
0.717087155199476	rs1043452	19	16133516	ENSG00000167461	RAB8A
0.776316813635935	rs1043453	20	37316993	ENSG00000101363	MANBAL
0.591487894377233	rs1043466	7	99456666	ENSG00000106246	PTCD1
0.591487894377233	rs1043466	7	99456666	ENSG00000160917	CPSF4
0.591487894377233	rs1043466	7	99456666	ENSG00000241468	ATP5MF
0.591487894377233	rs1043466	7	99456666	ENSG00000248919	ATP5MF-PTCD1
0.785660279783292	rs1043470	16	69704005	ENSG00000102908	NFAT5
0.336963300432287	rs1043476	1	117523837	ENSG00000198162	MAN1A2
0.426491279935015	rs10434808	5	181060085	ENSG00000165810	BTNL9
0.0922339444765448	rs10434809	5	181060137	ENSG00000165810	BTNL9
0.106947768254614	rs10434810	5	181060144	ENSG00000165810	BTNL9
0.183554223641101	rs1043502	1	20651255	ENSG00000158828	PINK1
0.987437392468245	rs1043526	5	68298496	ENSG00000145675	PIK3R1
0.179405541482129	rs1043537	2	219566909	ENSG00000124006	OBSL1
0.749750600979025	rs1043540	16	57664589	ENSG00000205336	ADGRG1
0.819413629856554	rs1043550	7	128769171	ENSG00000128595	CALU
0.88916655025331	rs1043564	19	16518143	ENSG00000085872	CHERP
0.88916655025331	rs1043564	19	16518143	ENSG00000105072	C19orf44
0.88916655025331	rs1043564	19	16518143	ENSG00000141979
0.145789060737082	rs1043582	2	219550924	ENSG00000124006	OBSL1
0.371299555027825	rs1043583	10	35569737	ENSG00000108100	CCNY
0.791119235176106	rs10435864	9	113188426	ENSG00000119321	FKBP15
0.901936439846795	rs1043595	7	128769958	ENSG00000128595	CALU
0.158959271607148	rs1043596	6	130840364	ENSG00000079819	EPB41L2
0.607708232060405	rs1043598	6	130840215	ENSG00000079819	EPB41L2
0.334988173637738	rs1043606	22	42585672	ENSG00000100227	POLDIP3
0.62595160458413	rs1043610	3	42224142	ENSG00000182606	TRAK1
0.37672124806471	rs1043615	7	108571909	ENSG00000128590	DNAJB9
0.457762290586183	rs1043621	3	42224854	ENSG00000182606	TRAK1
0.710342178275226	rs1043622	3	42224857	ENSG00000182606	TRAK1
0.232219143924261	rs1043633	4	75048620	ENSG00000169116	PARM1
0.232219143924261	rs1043634	4	75048637	ENSG00000169116	PARM1
0.431872433624488	rs1043635	9	130137742	ENSG00000148358	GPR107
0.534550430617827	rs1043642	3	149961458	ENSG00000082996	RNF13
0.534550430617827	rs1043642	3	149961458	ENSG00000206199	ANKUB1
0.13832210015352	rs1043646	2	213317597	ENSG00000144451	SPAG16
0.351538851012819	rs1043647	2	213317604	ENSG00000144451	SPAG16
0.242692035242569	rs1043652	12	42459718	ENSG00000139174	PRICKLE1
0.569935683398297	rs1043656	12	42459548	ENSG00000134283	PPHLN1
0.569935683398297	rs1043656	12	42459548	ENSG00000139174	PRICKLE1
0.410734920189006	rs1043657	1	19308517	ENSG00000053371	AKR7A2
0.903053649243066	rs1043674	14	75082667	ENSG00000119638	NEK9
0.903053649243066	rs1043674	14	75082667	ENSG00000119703	ZC2HC1C
0.415876665720621	rs1043681	1	6635063	ENSG00000007923	DNAJC11
0.415876665720621	rs1043681	1	6635063	ENSG00000041988	THAP3
0.330645724396627	rs1043683	1	6634920	ENSG00000007923	DNAJC11
0.330645724396627	rs1043683	1	6634920	ENSG00000041988	THAP3
0.500439594559348	rs1043697	15	64867259	ENSG00000241839	PLEKHO2
0.500439594559348	rs1043697	15	64867259	ENSG00000249240
0.321792919014434	rs1043701	2	71077608	ENSG00000124357	NAGK
0.579414368146008	rs1043703	1	6634453	ENSG00000007923	DNAJC11
0.579414368146008	rs1043703	1	6634453	ENSG00000041988	THAP3
0.235703369926533	rs1043730	6	111580250	ENSG00000056972	TRAF3IP2
0.677459446527406	rs1043763	12	122146362	ENSG00000175727	MLXIP
0.650312004664966	rs1043764	12	122146368	ENSG00000175727	MLXIP
0.303768653429095	rs1043771	12	122146934	ENSG00000175727	MLXIP
0.687407121887719	rs1043784	6	7881698	ENSG00000153162	BMP6
0.687407121887719	rs1043784	6	7881698	ENSG00000239264	TXNDC5
0.687407121887719	rs1043784	6	7881698	ENSG00000259040	BLOC1S5-TXNDC5
0.822756466161833	rs1043802	1	147757430	ENSG00000265107	GJA5
0.430823927397801	rs1043805	6	35573655	ENSG00000096060	FKBP5
0.20231366516661	rs1043809	17	19336119	ENSG00000072134	EPN2
0.20231366516661	rs1043809	17	19336119	ENSG00000108641	B9D1
0.193037569914366	rs10438289	15	63602951	NA	NA
0.617396901210521	rs1043831	14	24440156	ENSG00000100441	KHNYN
0.617396901210521	rs1043831	14	24440156	ENSG00000100445	SDR39U1
0.426060161852062	rs1043832	2	219540004	ENSG00000123989	CHPF
0.818572446019343	rs1043833	2	219539926	ENSG00000123989	CHPF
0.462556473338554	rs1043836	9	113373918	ENSG00000119431	HDHD3
0.345580329858626	rs1043839	14	24440075	ENSG00000100441	KHNYN
0.345580329858626	rs1043839	14	24440075	ENSG00000100445	SDR39U1
0.426589131257181	rs10438394	15	34980501	ENSG00000198146	ZNF770
0.775329801958003	rs1043843	1	39841193	ENSG00000043514	TRIT1
0.882385191640954	rs1043845	12	113192144	ENSG00000139405	RITA1
0.941547889546803	rs1043848	4	94666524	ENSG00000163110	PDLIM5
0.805651302311378	rs1043853	4	94667123	ENSG00000163110	PDLIM5
0.377785548475716	rs1043862	4	94667672	ENSG00000163110	PDLIM5
0.248878215954584	rs1043863	6	157943682	ENSG00000130340	SNX9
0.0884433704299156	rs1043864	6	157943728	ENSG00000130340	SNX9
0.736296958100914	rs1043867	10	70299335	ENSG00000172731	LRRC20
0.727674242188326	rs1043879	1	25243590	ENSG00000117616	RSRP1
0.84337561541923	rs1043883	8	17645922	ENSG00000129422	MTUS1
0.495920142302323	rs1043884	10	70299248	ENSG00000172731	LRRC20
0.473136008494177	rs1043885	8	17645761	ENSG00000129422	MTUS1
0.956876419217065	rs1043893	7	131495038	ENSG00000128585	MKLN1
0.207444316944298	rs1043897	1	230280653	ENSG00000143641	GALNT2
0.279337986601316	rs1043898	3	143057309	ENSG00000163714	U2SURP
0.744742996529555	rs1043899	1	19088810	ENSG00000127481	UBR4
0.86319485763863	rs1043903	4	70806936	ENSG00000018189	RUFY3
0.77188675278605	rs1043905	1	19084635	ENSG00000127481	UBR4
0.279144063860846	rs1043909	1	230281625	ENSG00000143641	GALNT2
0.225800516493244	rs1043925	18	13764017	ENSG00000101654	RNMT
0.886616221556406	rs1043926	20	11925532	ENSG00000132640	BTBD3
0.628501564424718	rs1043941	1	230281811	ENSG00000143641	GALNT2
0.592030524359814	rs1043943	3	14141910	ENSG00000170876	TMEM43
0.592030524359814	rs1043943	3	14141910	ENSG00000268279
0.657122834504954	rs1043944	1	230281814	ENSG00000143641	GALNT2
0.0253787841369196	rs1043953	3	14142258	ENSG00000170876	TMEM43
0.0253787841369196	rs1043953	3	14142258	ENSG00000268279
0.924363778035197	rs1043956	3	58565844	ENSG00000168309	FAM107A
0.523391480785518	rs1043965	7	6330513	ENSG00000178397	FAM220A
0.418638914134668	rs1043975	4	52866444	ENSG00000128045	RASL11B
0.314730657088345	rs1044009	19	15160960	ENSG00000074181	NOTCH3
0.345205403742452	rs1044010	1	19121349	ENSG00000127481	UBR4
0.23439461691999	rs1044011	8	13084200	ENSG00000164741	DLC1
0.30292683922965	rs1044013	1	154270639	ENSG00000143569	UBAP2L
0.710129362484644	rs1044021	13	21493097	ENSG00000165487	MICU2
0.544668881831822	rs1044032	15	45676237	ENSG00000137767	SQOR
0.544668881831822	rs1044032	15	45676237	ENSG00000260170
0.687680968364457	rs1044039	7	43639398	ENSG00000106603	COA1
0.687680968364457	rs1044039	7	43639398	ENSG00000164543	STK17A
0.435399101904585	rs1044044	4	99899693	ENSG00000164031	DNAJB14
0.60863363162288	rs1044045	13	21492933	ENSG00000165487	MICU2
0.265487822998197	rs1044055	19	15159994	ENSG00000074181	NOTCH3
0.668689667823422	rs1044059	6	166956409	ENSG00000026297	RNASET2
0.77182136827894	rs1044069	13	21492795	ENSG00000165487	MICU2
0.520742761519587	rs1044083	6	132459028	ENSG00000079950	STX7
0.435046477875607	rs1044115	8	33599851	ENSG00000133878	DUSP26
0.927937864883209	rs1044116	19	15159854	ENSG00000074181	NOTCH3
0.051462990763935	rs1044120	2	206123849	ENSG00000023228	NDUFS1
0.051462990763935	rs1044120	2	206123849	ENSG00000283447	NDUFS1
0.110830090426678	rs1044123	19	15159772	ENSG00000074181	NOTCH3
0.645244828548954	rs1044126	14	67747075	ENSG00000072121	ZFYVE26
0.785610279016831	rs1044141	7	43624681	ENSG00000106603	COA1
0.785610279016831	rs1044141	7	43624681	ENSG00000164543	STK17A
0.891912480139787	rs1044158	2	85599009	ENSG00000168890	TMEM150A
0.591241577281178	rs1044175	9	83669263	ENSG00000135018	UBQLN1
0.458713973271989	rs1044176	3	126006809	ENSG00000114544	SLC41A3
0.783819910760527	rs1044180	4	769842	ENSG00000185619	PCGF3
0.277309056900112	rs1044183	1	25818054	ENSG00000162430	SELENON
0.277309056900112	rs1044183	1	25818054	ENSG00000255054
0.337536560272202	rs1044193	9	135939721	ENSG00000130560	UBAC1
0.471160330829297	rs1044204	6	79703208	ENSG00000198478	SH3BGRL2
0.08969604533355	rs1044210	10	33178393	ENSG00000099250	NRP1
0.212009962848698	rs1044215	3	126006716	ENSG00000114544	SLC41A3
0.763682445223531	rs1044217	7	43625186	ENSG00000106603	COA1
0.763682445223531	rs1044217	7	43625186	ENSG00000164543	STK17A
0.0421950160239913	rs1044222	10	33177915	ENSG00000099250	NRP1
0.623772113464326	rs1044226	7	128771566	ENSG00000128595	CALU
0.80924398747443	rs1044228	17	75020526	ENSG00000167862	MRPL58
0.830786958893538	rs1044240	3	105540017	ENSG00000170017	ALCAM
0.297556392586226	rs1044258	10	101845957	ENSG00000120029	ARMH3
0.0828913070194858	rs1044262	7	112819597	ENSG00000164603	BMT2
0.765743978982238	rs1044265	11	76551084	ENSG00000158636	EMSY
0.154743658408724	rs1044268	10	33177638	ENSG00000099250	NRP1
0.444211215028063	rs1044269	11	47466188	ENSG00000149187	CELF1
0.152344601186206	rs1044274	10	33177591	ENSG00000099250	NRP1
0.043778761344387	rs1044276	19	49907901	ENSG00000104951	IL4I1
0.043778761344387	rs1044276	19	49907901	ENSG00000213024	NUP62
0.608617211933414	rs1044280	2	8731212	ENSG00000134313	KIDINS220
0.17480108197654	rs1044292	6	167971075	ENSG00000130396	AFDN
0.329672442874952	rs1044297	19	49933501	ENSG00000169136	ATF5
0.329672442874952	rs1044297	19	49933501	ENSG00000269179
0.201803185208578	rs1044317	21	42296791	ENSG00000160179	ABCG1
0.531948371210489	rs1044327	17	59842094	ENSG00000062716	VMP1
0.238791295493095	rs1044352	4	31146252	ENSG00000169851	PCDH7
0.219522867939966	rs1044353	4	31146445	ENSG00000169851	PCDH7
0.39162517627109	rs1044365	1	52896256	ENSG00000121310	ECHDC2
0.87379152547704	rs1044370	12	50176827	ENSG00000050405	LIMA1
0.0854862997124026	rs1044377	20	56366849	ENSG00000124098	FAM210B
0.873503811637555	rs1044387	6	111025603	ENSG00000197498	RPF2
0.854099960549389	rs1044388	6	111025605	ENSG00000197498	RPF2
0.200955154046081	rs1044390	16	3382594	ENSG00000140987	ZSCAN32
0.200955154046081	rs1044390	16	3382594	ENSG00000285329
0.386773114179283	rs1044409	19	4795330	ENSG00000141965	FEM1A
0.775897912373031	rs1044410	17	21001356	ENSG00000124422	USP22
0.839718666993474	rs1044414	17	21001138	ENSG00000124422	USP22
0.941959795243163	rs1044417	6	11183354	ENSG00000111859	NEDD9
0.300258283161099	rs1044418	6	138908735	ENSG00000135597	REPS1
0.947021892564292	rs1044420	17	21000463	ENSG00000124422	USP22
0.212756396432055	rs1044431	11	13388296	ENSG00000148925	BTBD10
0.183702611856557	rs1044432	11	13388251	ENSG00000148925	BTBD10
0.77267541044622	rs1044457	1	47377105	ENSG00000162368	CMPK1
0.0487148410122046	rs1044471	12	1787790	ENSG00000006831	ADIPOR2
0.0487148410122046	rs1044471	12	1787790	ENSG00000285070	ADIPOR2
0.90301678469968	rs1044474	15	40553753	ENSG00000128891	CCDC32
0.19237670777308	rs1044476	10	102424324	ENSG00000107874	CUEDC2
0.915905720947862	rs1044482	11	71444125	ENSG00000172893	DHCR7
0.888250232719895	rs1044483	7	76030497	ENSG00000127952	STYXL1
0.342960248646908	rs1044484	7	76005369	ENSG00000127952	STYXL1
0.135158296524609	rs1044486	17	78796097	ENSG00000055483	USP36
0.345494449156717	rs1044499	3	87249925	ENSG00000083937	CHMP2B
0.2401548361458	rs10445	10	16752624	ENSG00000148484	RSU1
0.88536425653687	rs1044503	14	102499659	ENSG00000196663	TECPR2
0.604453844298815	rs1044510	19	4457653	ENSG00000167671	UBXN6
0.253853716714175	rs10445105	16	29988167	ENSG00000149930	TAOK2
0.852692926608106	rs1044516	1	209786269	ENSG00000117595	IRF6
0.511483619142679	rs1044522	11	66568361	ENSG00000174080	CTSF
0.371149077286815	rs1044527	14	70367102	ENSG00000133983	COX16
0.371149077286815	rs1044527	14	70367102	ENSG00000213463	SYNJ2BP
0.371149077286815	rs1044527	14	70367102	ENSG00000258644	SYNJ2BP-COX16
0.889470695603037	rs1044534	14	70366877	ENSG00000133983	COX16
0.889470695603037	rs1044534	14	70366877	ENSG00000213463	SYNJ2BP
0.889470695603037	rs1044534	14	70366877	ENSG00000258644	SYNJ2BP-COX16
0.48833822155006	rs1044538	14	70366820	ENSG00000133983	COX16
0.48833822155006	rs1044538	14	70366820	ENSG00000213463	SYNJ2BP
0.48833822155006	rs1044538	14	70366820	ENSG00000258644	SYNJ2BP-COX16
0.33546133951786	rs1044563	10	91630392	ENSG00000119938	PPP1R3C
0.315298618611167	rs1044564	17	12992667	ENSG00000006744	ELAC2
0.0689967067888344	rs10445686	2	135135802	ENSG00000115839	RAB3GAP1
0.193061190117274	rs1044569	17	12992612	ENSG00000006744	ELAC2
0.333340818652664	rs1044573	20	25226018	ENSG00000197586	ENTPD6
0.0990409229048477	rs1044575	2	99195607	ENSG00000185414	MRPL30
0.0990409229048477	rs1044575	2	99195607	ENSG00000241962
0.215013755567143	rs1044581	15	73714350	ENSG00000103855	CD276
0.520646531592066	rs1044583	12	74540292	ENSG00000253719	ATXN7L3B
0.929502780309056	rs1044594	2	96271558	ENSG00000144021	CIAO1
0.733749819760969	rs1044598	21	46129715	ENSG00000142173	COL6A2
0.494296784711972	rs10446	1	86747316	ENSG00000097033	SH3GLB1
0.20429249499442	rs1044631	14	99941044	ENSG00000066629	EML1
0.195064363337105	rs1044656	18	5244772	NA	NA
0.440476496673772	rs1044658	18	5244777	NA	NA
0.172714747324833	rs1044703	7	140023942	ENSG00000059378	PARP12
0.0567115901999533	rs1044708	2	210433456	ENSG00000115365	LANCL1
0.663732643024809	rs1044717	1	45510915	ENSG00000117450	PRDX1
0.663732643024809	rs1044717	1	45510915	ENSG00000132763	MMACHC
0.238847833126434	rs1044718	7	140023796	ENSG00000059378	PARP12
0.219216365640082	rs1044719	8	86558821	ENSG00000085719	CPNE3
0.219216365640082	rs1044719	8	86558821	ENSG00000170289	CNGB3
0.0737288884815066	rs1044728	8	86560435	ENSG00000085719	CPNE3
0.0737288884815066	rs1044728	8	86560435	ENSG00000170289	CNGB3
0.134524393703888	rs1044729	7	110663471	ENSG00000184903	IMMP2L
0.209343884778996	rs1044730	8	86560892	ENSG00000085719	CPNE3
0.209343884778996	rs1044730	8	86560892	ENSG00000170289	CNGB3
0.558685702117974	rs1044731	8	56958903	ENSG00000104331	BPNT2
0.783503369684063	rs1044732	22	19875619	ENSG00000184470	TXNRD2
0.659906491452138	rs1044733	19	13773986	ENSG00000037757	MRI1
0.745014399342343	rs1044742	22	45341409	ENSG00000100376	FAM118A
0.3197176853806	rs1044744	22	45341429	ENSG00000100376	FAM118A
0.463758154870313	rs1044773	19	16879876	ENSG00000127511	SIN3B
0.747506166673425	rs1044778	15	93027556	ENSG00000173575	CHD2
0.920755560823651	rs1044788	1	211743717	ENSG00000123684	LPGAT1
0.475173908795433	rs10448	19	58581872	ENSG00000213753	CENPBD1P1
0.424825139459337	rs1044806	17	40834800	NA	NA
0.227358986882992	rs1044808	1	149900352	ENSG00000178096	BOLA1
0.495299244495586	rs1044821	19	18196298	ENSG00000254858	MPV17L2
0.898635311767922	rs1044822	2	229764422	ENSG00000153827	TRIP12
0.400111693951074	rs1044836	2	113707200	ENSG00000115084	SLC35F5
0.541072969297364	rs1044871	16	84479791	ENSG00000140950	MEAK7
0.174503953200476	rs1044905	9	109019215	ENSG00000106771	TMEM245
0.250786400126162	rs1044910	12	96953146	ENSG00000139350	NEDD1
0.811160809019752	rs1044973	2	85326661	ENSG00000152291	TGOLN2
0.278837464639468	rs1044977	17	45149847	ENSG00000186834	HEXIM1
0.381020020239434	rs1044983	7	16600675	ENSG00000106524	ANKMY2
0.269293199421805	rs1044988	3	196234814	ENSG00000161217	PCYT1A
0.269293199421805	rs1044988	3	196234814	ENSG00000163959	SLC51A
0.758035225163791	rs1045001	16	57275	ENSG00000161981	SNRNP25
0.280050088311554	rs1045002	14	55351799	ENSG00000178974	FBXO34
0.463460891373745	rs1045004	14	55353073	ENSG00000178974	FBXO34
0.572476881134387	rs1045017	1	23761638	ENSG00000011007	ELOA
0.88143238570534	rs1045020	5	132394319	ENSG00000197375	SLC22A5
0.374114960459066	rs1045045	7	131501665	ENSG00000128567	PODXL
0.420893839081754	rs1045046	7	131501577	ENSG00000128567	PODXL
0.62348694644902	rs1045060	14	67338536	ENSG00000100554	ATP6V1D
0.0700114747961896	rs1045071	21	41885483	ENSG00000157617	C2CD2
0.579851768020771	rs1045095	2	233294901	ENSG00000085978	ATG16L1
0.579851768020771	rs1045095	2	233294901	ENSG00000281089	ATG16L1
0.0882357632751373	rs10451	22	50723631	ENSG00000251322	SHANK3
0.0882357632751373	rs10451	22	50723631	ENSG00000283243
0.956971322041061	rs1045100	2	233294951	ENSG00000085978	ATG16L1
0.956971322041061	rs1045100	2	233294951	ENSG00000281089	ATG16L1
0.0721225721082547	rs1045110	12	120199396	ENSG00000089157	RPLP0
0.211816321855817	rs1045115	3	58319472	ENSG00000163684	RPP14
0.211816321855817	rs1045115	3	58319472	ENSG00000255154	HTD2
0.309405328600983	rs1045130	15	78759379	ENSG00000136378	ADAMTS7
0.385820893388395	rs1045154	10	120909092	ENSG00000120008	WDR11
0.750228830228875	rs1045161	17	8321352	ENSG00000198844	ARHGEF15
0.112736593837744	rs1045162	17	20999767	ENSG00000124422	USP22
0.106112752217607	rs1045166	17	76271202	ENSG00000185262	UBALD2
0.929420314435475	rs1045170	10	120909270	ENSG00000120008	WDR11
0.423329940294853	rs1045172	17	8322450	ENSG00000198844	ARHGEF15
0.260856943302849	rs1045174	7	67239420	ENSG00000198874	TYW1
0.185349086880793	rs1045179	10	120909289	ENSG00000120008	WDR11
0.0710592690858192	rs1045182	6	116277312	ENSG00000111817	DSE
0.0710592690858192	rs1045182	6	116277312	ENSG00000189241	TSPYL1
0.879152778784845	rs1045194	15	34341938	ENSG00000182117	NOP10
0.890760240597198	rs1045195	16	23066030	ENSG00000103404	USP31
0.317365055816615	rs10451990	3	46680029	ENSG00000178038	ALS2CL
0.104073102019073	rs10452	22	43983942	ENSG00000100347	SAMM50
0.760480939761591	rs1045204	15	34341937	ENSG00000182117	NOP10
0.439464512234932	rs1045206	3	100345897	ENSG00000114021	NIT2
0.17330821748203	rs1045215	17	20999646	ENSG00000124422	USP22
0.503847581308227	rs1045216	10	122429681	ENSG00000107679	PLEKHA1
0.191696713241901	rs1045232	10	101556044	ENSG00000166167	BTRC
0.673504022411563	rs1045238	15	34341923	ENSG00000182117	NOP10
0.175610803744463	rs1045252	1	226993854	ENSG00000143776	CDC42BPA
0.0678477767210828	rs1045255	12	109536174	ENSG00000151148	UBE3B
0.0926843056047516	rs1045256	12	109536176	ENSG00000151148	UBE3B
0.406081476637895	rs1045263	12	109536386	ENSG00000151148	UBE3B
0.930596713832543	rs1045270	8	123441559	ENSG00000156795	NTAQ1
0.276888431181408	rs1045274	16	580902	ENSG00000007541	PIGQ
0.449522435084986	rs1045276	9	95086402	ENSG00000148120	AOPEP
0.19734141603168	rs1045277	16	583125	ENSG00000007541	PIGQ
0.696153196396855	rs1045278	12	46188757	ENSG00000111371	SLC38A1
0.2140247757737	rs1045280	17	4719343	ENSG00000141480	ARRB2
0.467359529913722	rs1045282	11	111883850	ENSG00000137720	C11orf1
0.226770192818578	rs1045283	16	583706	ENSG00000007541	PIGQ
0.92535277224606	rs1045284	8	123441739	ENSG00000156795	NTAQ1
0.642259534548246	rs1045285	1	226991353	ENSG00000143776	CDC42BPA
0.330677777296119	rs1045286	1	226991336	ENSG00000143776	CDC42BPA
0.00411632805049671	rs1045287	1	226991261	ENSG00000143776	CDC42BPA
0.852944782821849	rs1045288	11	237087	ENSG00000185627	PSMD13
0.0933657249910749	rs1045289	1	226991012	ENSG00000143776	CDC42BPA
0.167317593820664	rs1045290	1	226990999	ENSG00000143776	CDC42BPA
0.316505999470244	rs1045291	8	123441767	ENSG00000156795	NTAQ1
0.0893288861355443	rs1045303	8	141190368	ENSG00000105339	DENND3
0.102227682557706	rs1045324	10	101553863	ENSG00000166167	BTRC
0.485172760869572	rs1045327	2	170993102	ENSG00000198586	TLK1
0.218750730041552	rs1045345	23	79360874	ENSG00000078596	ITM2A
0.164517481917487	rs1045350	8	144973728	ENSG00000196922	ZNF252P
0.339853772016935	rs1045375	2	169751642	ENSG00000213160	KLHL23
0.565425681879118	rs1045384	19	10316570	ENSG00000161847	RAVER1
0.565425681879118	rs1045384	19	10316570	ENSG00000267303
0.642406106174579	rs1045398	7	43952827	ENSG00000078967	UBE2D4
0.415966731776379	rs1045411	13	30459095	ENSG00000189403	HMGB1
0.391625176271089	rs1045412	20	846067	ENSG00000125898	FAM110A
0.172353917690671	rs1045430	14	74663532	ENSG00000119682	AREL1
0.341938625255859	rs1045439	7	43953371	ENSG00000078967	UBE2D4
0.691919813739829	rs1045441	9	129813518	ENSG00000136827	TOR1A
0.0866096531719586	rs1045444	8	97729477	ENSG00000147649	MTDH
0.383916518914065	rs1045448	3	161078566	ENSG00000163590	PPM1L
0.769497277160446	rs1045450	11	6613428	ENSG00000166340	TPP1
0.769497277160446	rs1045450	11	6613428	ENSG00000285338
0.0682793284079321	rs1045454	11	204228	ENSG00000177951	BET1L
0.21054725811197	rs1045463	7	77793835	ENSG00000135211	TMEM60
0.830906727428105	rs1045475	16	3965315	ENSG00000162104	ADCY9
0.762244989873409	rs1045476	16	3965312	ENSG00000162104	ADCY9
0.918585770739129	rs1045477	7	32869092	ENSG00000170852	KBTBD2
0.0506539709134592	rs1045481	17	744917	ENSG00000179409	GEMIN4
0.556652163952366	rs1045491	17	744748	ENSG00000179409	GEMIN4
0.660068709078466	rs10455	2	171554763	ENSG00000071967	CYBRD1
0.476146548250371	rs1045502	11	252818	ENSG00000185627	PSMD13
0.650634033076698	rs1045513	7	67309617	ENSG00000106610	STAG3L4
0.558461332918253	rs1045518	16	4690440	ENSG00000102858	MGRN1
0.53593217711499	rs1045519	16	4690443	ENSG00000102858	MGRN1
0.804470165396323	rs1045520	16	4690476	ENSG00000102858	MGRN1
0.303874928783615	rs1045523	22	26491863	ENSG00000100104	SRRD
0.303874928783615	rs1045523	22	26491863	ENSG00000100109	TFIP11
0.478029875545624	rs1045525	2	70987043	ENSG00000144043	TEX261
0.478029875545624	rs1045525	2	70987043	ENSG00000258881
0.67385504492285	rs1045530	7	32868523	ENSG00000170852	KBTBD2
0.382815408270335	rs1045539	5	150553434	ENSG00000070614	NDST1
0.0200906297322554	rs1045543	2	36549128	ENSG00000150938	CRIM1
0.0200906297322554	rs1045543	2	36549128	ENSG00000171055	FEZ2
0.735176163892013	rs1045546	12	6458741	ENSG00000139192	TAPBPL
0.605940844519487	rs1045570	9	134440465	ENSG00000186350	RXRA
0.787275205866274	rs1045577	11	252942	ENSG00000185627	PSMD13
0.0166798907556062	rs1045582	12	109477922	ENSG00000151148	UBE3B
0.944093100938521	rs1045584	18	10488094	ENSG00000154856	APCDD1
0.948886666216025	rs1045588	22	17788312	ENSG00000093100
0.948886666216025	rs1045588	22	17788312	ENSG00000243156	MICAL3
0.517598870227606	rs10456	15	78105804	ENSG00000136425	CIB2
0.444614869851245	rs1045610	3	100365176	ENSG00000154174	TOMM70
0.103111521634994	rs1045613	2	55288954	ENSG00000115355	CCDC88A
0.683522625201057	rs1045631	19	18434976	ENSG00000105655	ISYNA1
0.905538300698131	rs1045657	10	114977226	ENSG00000165832	TRUB1
0.680214837209375	rs1045661	2	174428160	ENSG00000144306	SCRN3
0.513724159381956	rs10456904	6	116277630	ENSG00000111817	DSE
0.513724159381956	rs10456904	6	116277630	ENSG00000189241	TSPYL1
0.418404143015589	rs1045693	16	5025225	ENSG00000103174	NAGPA
0.848022620847704	rs1045704	5	109383450	ENSG00000198961	PJA2
0.596932287491558	rs1045706	5	109378597	ENSG00000198961	PJA2
0.710095675602861	rs1045716	16	673647	ENSG00000140983	RHOT2
0.140857753336468	rs1045738	17	4269648	ENSG00000132388	UBE2G1
0.280866326871211	rs1045740	9	132694532	ENSG00000125484	GTF3C4
0.279553783358052	rs1045741	12	107733496	ENSG00000110851	PRDM4
0.0124543967355929	rs1045749	12	107733077	ENSG00000110851	PRDM4
0.910454665991213	rs1045750	19	4251072	ENSG00000105248	YJU2
0.287755711616201	rs1045764	19	53108220	ENSG00000170954	ZNF415
0.0558138051485187	rs1045772	20	24963811	ENSG00000101474	APMAP
0.211935350147981	rs1045777	9	137618103	NA	NA
0.653695204580658	rs1045778	6	3723530	ENSG00000168994	PXDC1
0.693948955421494	rs1045781	18	36818951	ENSG00000134779	TPGS2
0.34687016303554	rs1045785	1	51788192	ENSG00000117859	OSBPL9
0.371607612419143	rs1045820	6	145625944	ENSG00000112425	EPM2A
0.0691256529511408	rs1045823	14	77116236	ENSG00000198894	CIPC
0.0691256529511408	rs1045823	14	77116236	ENSG00000259164
0.616913125115279	rs1045827	1	119619819	ENSG00000143067	ZNF697
0.218750730041552	rs1045832	2	127863520	ENSG00000144233	AMMECR1L
0.210591526594613	rs1045842	14	21459117	ENSG00000129472	RAB2B
0.656753973195553	rs1045861	11	90202418	ENSG00000110172	CHORDC1
0.50039087004262	rs1045879	2	236581261	ENSG00000144476	ACKR3
0.840569058946035	rs1045882	9	75061389	ENSG00000106733	NMRK1
0.351926268800943	rs1045895	1	65432298	ENSG00000116678	LEPR
0.351926268800943	rs1045895	1	65432298	ENSG00000213625	LEPROT
0.734315805872196	rs10459	17	76311656	ENSG00000161542	PRPSAP1
0.943617998773914	rs1045901	1	162529156	ENSG00000152332	UHMK1
0.459838806566446	rs1045911	6	10723216	ENSG00000111843	TMEM14C
0.459838806566446	rs1045911	6	10723216	ENSG00000284936	TMEM14C
0.204408929471518	rs1045926	3	56620572	ENSG00000163946	TASOR
0.204408929471518	rs1045926	3	56620572	ENSG00000180376	CCDC66
0.675264021111488	rs1045934	10	122230729	ENSG00000138162	TACC2
0.0226098955288369	rs1045940	4	112188546	ENSG00000174749	FAM241A
0.536957280896708	rs1045941	18	62305639	ENSG00000134444	RELCH
0.409132120388932	rs1045960	3	73068684	ENSG00000163605	PPP4R2
0.792846028373187	rs1045976	9	111933546	ENSG00000148154	UGCG
0.265981844299526	rs1045989	9	111934208	ENSG00000148154	UGCG
0.976264157411778	rs1046011	1	65433313	ENSG00000116678	LEPR
0.976264157411778	rs1046011	1	65433313	ENSG00000213625	LEPROT
0.299074236638139	rs1046012	5	7859410	ENSG00000124275	MTRR
0.299074236638139	rs1046012	5	7859410	ENSG00000124279	FASTKD3
0.871369630697007	rs1046022	2	166403888	ENSG00000136546	SCN7A
0.914550703796443	rs1046025	3	64010586	ENSG00000163636	PSMD6
0.0213309437445628	rs1046027	13	49533187	ENSG00000136144	RCBTB1
0.10294333722386	rs1046028	13	49533153	ENSG00000136144	RCBTB1
0.699401169710793	rs1046033	5	39372048	ENSG00000113600	C9
0.699401169710793	rs1046033	5	39372048	ENSG00000153071	DAB2
0.195797970409436	rs1046037	17	59400892	ENSG00000175155	YPEL2
0.834891602790772	rs1046094	11	107326530	ENSG00000152404	CWF19L2
0.935420131033403	rs1046097	17	42666681	ENSG00000037042	TUBG2
0.311615552368613	rs1046112	16	681771	ENSG00000103266	STUB1
0.311615552368613	rs1046112	16	681771	ENSG00000161999	JMJD8
0.576772170037283	rs1046115	9	104759442	ENSG00000136783	NIPSNAP3A
0.704948452215954	rs1046116	12	32869000	ENSG00000057294	PKP2
0.966381353146862	rs1046139	2	73073533	ENSG00000135631	RAB11FIP5
0.966381353146862	rs1046139	2	73073533	ENSG00000144040	SFXN5
0.472447829588004	rs1046150	12	32790993	ENSG00000057294	PKP2
0.374186225112682	rs1046154	12	32790861	ENSG00000057294	PKP2
0.309640881792335	rs1046156	15	61853015	ENSG00000129003	VPS13C
0.0734699635367962	rs1046161	12	4352874	ENSG00000078237	TIGAR
0.0734699635367962	rs1046161	12	4352874	ENSG00000285901
0.411704830834166	rs1046183	2	73074689	ENSG00000135631	RAB11FIP5
0.411704830834166	rs1046183	2	73074689	ENSG00000144040	SFXN5
0.667984195737435	rs1046186	2	73074559	ENSG00000135631	RAB11FIP5
0.667984195737435	rs1046186	2	73074559	ENSG00000144040	SFXN5
0.0802828937887142	rs1046197	13	101721219	ENSG00000102466	FGF14
0.319748069822656	rs1046198	10	97674517	ENSG00000155252	PI4K2A
0.901735003379878	rs10462021	1	7837073	ENSG00000049246	PER3
0.0656637831002944	rs10462028	4	55432133	ENSG00000134851	TMEM165
0.0656637831002944	rs10462028	4	55432133	ENSG00000134852	CLOCK
0.550969736359666	rs1046205	13	113097743	ENSG00000126217	MCF2L
0.637267350889944	rs1046216	11	85636371	ENSG00000171204	TMEM126B
0.481885725788108	rs1046221	10	97675730	ENSG00000155252	PI4K2A
0.559347021251938	rs1046224	5	38475405	ENSG00000113594	LIFR
0.46235541062474	rs1046226	6	119178401	ENSG00000111885	MAN1A1
0.343622292702464	rs1046234	4	16162830	ENSG00000169762	TAPT1
0.405086277459469	rs1046236	4	185586033	ENSG00000154556	SORBS2
0.447441865116373	rs1046237	10	97675872	ENSG00000155252	PI4K2A
0.593419178362416	rs1046240	1	226883824	ENSG00000143801	PSEN2
0.593419178362416	rs1046240	1	226883824	ENSG00000288674
0.190875945728449	rs1046246	19	50482835	ENSG00000161671	EMC10
0.944625082816018	rs1046249	10	97675973	ENSG00000155252	PI4K2A
0.625666803190496	rs1046253	19	683221	ENSG00000070404	FSTL3
0.42370070982456	rs1046263	2	47074605	ENSG00000068724	TTC7A
0.42370070982456	rs1046263	2	47074605	ENSG00000239605	STPG4
0.42370070982456	rs1046263	2	47074605	ENSG00000273269
0.833992772463835	rs1046276	16	30903305	ENSG00000150281	CTF1
0.674598656812394	rs1046277	1	10180036	ENSG00000130939	UBE4B
0.938422556450108	rs1046279	6	36964795	ENSG00000164530	PI16
0.744807387114051	rs1046294	19	35169643	ENSG00000089327	FXYD5
0.0935327628916226	rs1046295	13	49528674	ENSG00000136147	PHF11
0.712684060488666	rs1046304	7	76328327	ENSG00000170027	YWHAG
0.679806589270187	rs1046308	7	45183982	ENSG00000122679	RAMP3
0.597895602772944	rs1046314	4	6302228	ENSG00000109501	WFS1
0.192924355788081	rs1046316	4	6302360	ENSG00000109501	WFS1
0.976300129856412	rs1046317	4	6302515	ENSG00000109501	WFS1
0.892281208104408	rs1046319	4	6302559	ENSG00000109501	WFS1
0.984093451169243	rs1046320	4	6302617	ENSG00000109501	WFS1
0.623181886008642	rs1046321	17	35575265	ENSG00000108733	PEX12
0.363218874908869	rs1046328	2	117916162	ENSG00000125631	HTR5BP
0.363218874908869	rs1046328	2	117916162	ENSG00000125633	CCDC93
0.484831518271915	rs1046330	2	117916087	ENSG00000125631	HTR5BP
0.484831518271915	rs1046330	2	117916087	ENSG00000125633	CCDC93
0.135089767359921	rs1046355	7	150742955	ENSG00000196329	GIMAP5
0.135089767359921	rs1046355	7	150742955	ENSG00000281887	GIMAP1-GIMAP5
0.268292569764846	rs1046356	2	179945475	ENSG00000163510	CWC22
0.0906959892447874	rs1046373	10	124986120	ENSG00000019995	ZRANB1
0.0906959892447874	rs1046373	10	124986120	ENSG00000175029	CTBP2
0.946386379033587	rs1046379	1	153631553	ENSG00000160678	S100A1
0.952067408940345	rs1046381	1	153631636	ENSG00000160678	S100A1
0.385293867316498	rs1046385	1	179095740	ENSG00000186283	TOR3A
0.711812927536079	rs10464	1	201823178	ENSG00000134369	NAV1
0.873049969382352	rs1046403	17	41827568	ENSG00000141698	NT5C3B
0.98248628892164	rs1046404	17	41827556	ENSG00000141698	NT5C3B
0.73835620213093	rs1046406	18	74435962	ENSG00000187773	DIPK1C
0.347109641461069	rs1046428	14	77327940	ENSG00000100577	GSTZ1
0.219851719250153	rs1046439	1	175000135	ENSG00000116161	CACYBP
0.821265676635065	rs1046444	10	79385945	ENSG00000165424	ZCCHC24
0.0558135270236301	rs1046472	8	79764294	ENSG00000164683	HEY1
0.629298890991966	rs1046473	12	1495324	ENSG00000082805	ERC1
0.822943120762817	rs1046474	2	219506313	ENSG00000144591	GMPPA
0.627240418825976	rs1046475	12	1495350	ENSG00000082805	ERC1
0.64763539862722	rs1046480	16	21174063	ENSG00000011638	TMEM159
0.64763539862722	rs1046480	16	21174063	ENSG00000283997	TMEM159
0.408473423663282	rs1046482	15	65053624	ENSG00000103710	RASL12
0.0146124743328035	rs1046495	16	1986047	ENSG00000127554	GFER
0.304408612380312	rs1046496	2	159616888	NA	NA
0.291331953378595	rs1046499	7	129168491	ENSG00000158457	TSPAN33
0.400523072831724	rs1046502	16	1985867	ENSG00000127554	GFER
0.487445768389292	rs1046511	8	28348758	ENSG00000186918	ZNF395
0.487445768389292	rs1046511	8	28348758	ENSG00000214050	FBXO16
0.237013125248882	rs1046512	3	36990805	ENSG00000178567	EPM2AIP1
0.217893966998818	rs1046518	13	113550054	ENSG00000150403	TMCO3
0.450327778775799	rs1046537	13	21148504	ENSG00000150459	SAP18
0.0935128538056164	rs1046542	1	203024763	ENSG00000163444	TMEM183A
0.478136206825449	rs1046560	20	298839	ENSG00000247315	ZCCHC3
0.966116311704447	rs1046565	19	18200389	ENSG00000105649	RAB3A
0.635239930517778	rs1046566	11	27367077	ENSG00000205213	LGR4
0.166709461429227	rs1046568	11	27366957	ENSG00000205213	LGR4
0.625282760995566	rs1046576	5	138446646	ENSG00000132563	REEP2
0.108536440147975	rs1046578	6	36928059	ENSG00000198663	C6orf89
0.562378832045374	rs1046593	3	11554928	ENSG00000197548	ATG7
0.140357171978072	rs10466	1	109062756	ENSG00000197780	TAF13
0.0670561997915962	rs1046611	11	18279418	ENSG00000110756	HPS5
0.796704761663262	rs1046612	20	45367549	ENSG00000204070	SYS1
0.796704761663262	rs1046612	20	45367549	ENSG00000254806	SYS1-DBNDD2
0.796034459354666	rs10466126	10	133373302	ENSG00000127884	ECHS1
0.202581556625734	rs1046615	11	18279407	ENSG00000110756	HPS5
0.976157030646859	rs1046621	5	154056178	ENSG00000037749	MFAP3
0.498989185219025	rs1046648	19	52612807	ENSG00000167766	ZNF83
0.212742705051977	rs1046650	1	156669208	ENSG00000132688	NES
0.111695761106679	rs1046651	14	102504679	ENSG00000156381	ANKRD9
0.371601348527676	rs1046657	15	60423601	ENSG00000128915	ICE2
0.146351328604346	rs1046666	3	156540216	ENSG00000114850	SSR3
0.228229056654656	rs1046677	3	53871281	ENSG00000113812	ACTR8
0.30017753711746	rs1046679	19	52612589	ENSG00000167766	ZNF83
0.0681254844688376	rs1046680	5	32602840	ENSG00000113387	SUB1
0.415530371926517	rs1046691	7	129833899	ENSG00000186591	UBE2H
0.268486847985384	rs1046701	14	59473086	ENSG00000126790	L3HYPDH
0.324105566374086	rs10467153	12	67662032	ENSG00000127334	DYRK2
0.281778351770952	rs1046745	3	196829270	ENSG00000180370	PAK2
0.868663927975047	rs1046747	10	70150874	ENSG00000079332	SAR1A
0.97198775040999	rs1046770	17	44076194	ENSG00000141349	G6PC3
0.268825284033969	rs1046778	10	102901727	ENSG00000214435	AS3MT
0.268825284033969	rs1046778	10	102901727	ENSG00000270316	BORCS7-ASMT
0.588632576315428	rs1046780	11	78215723	ENSG00000033327	GAB2
0.985048779748159	rs1046784	20	62841456	ENSG00000101190	TCFL5
0.371767111724831	rs1046788	3	9384260	ENSG00000134077	THUMPD3
0.180658382401419	rs10467974	15	41306250	ENSG00000285920
0.395547133440782	rs10468	3	14143219	ENSG00000170876	TMEM43
0.395547133440782	rs10468	3	14143219	ENSG00000268279
0.380332116732924	rs1046805	11	94181285	ENSG00000110218	PANX1
0.345551402136718	rs1046835	1	68125490	ENSG00000116729	WLS
0.213494753993849	rs1046844	3	66377858	ENSG00000144741	SLC25A26
0.213494753993849	rs1046844	3	66377858	ENSG00000282739	SLC25A26
0.799752000192616	rs10468481	17	7571674	ENSG00000161956	SENP3
0.799752000192616	rs10468481	17	7571674	ENSG00000277957	SENP3-EIF4A1
0.254842851079091	rs1046867	3	66378026	ENSG00000144741	SLC25A26
0.254842851079091	rs1046867	3	66378026	ENSG00000282739	SLC25A26
0.961828708523096	rs1046875	17	82727550	ENSG00000141560	FN3KRP
0.53258442618683	rs1046896	17	82727657	ENSG00000141560	FN3KRP
0.391625176271089	rs1046910	3	42212172	ENSG00000182606	TRAK1
0.416236825443223	rs1046917	17	82727779	ENSG00000141560	FN3KRP
0.48833822155006	rs1046919	20	3687178	ENSG00000088827	SIGLEC1
0.465393622561562	rs1046934	1	184054395	ENSG00000198860	TSEN15
0.761185394199257	rs1046982	11	101029985	ENSG00000082175	PGR
0.225022023949135	rs10469862	2	105893451	ENSG00000071051	NCK2
0.49905162989234	rs1046988	1	39753393	ENSG00000084072	PPIE
0.668851326129436	rs1046995	1	160142951	ENSG00000018625	ATP1A2
0.388830383712062	rs1047012	4	30724074	ENSG00000169851	PCDH7
0.79389151659976	rs1047023	2	171557976	ENSG00000071967	CYBRD1
0.757423739841238	rs1047086	13	31155592	ENSG00000120694	HSPH1
0.48299537670354	rs1047109	2	171558043	ENSG00000071967	CYBRD1
0.185936902558529	rs1047110	11	10878610	NA	NA
0.694676256955323	rs1047121	16	84565798	ENSG00000103187	COTL1
0.565031740331935	rs1047123	22	46684904	ENSG00000100422	CERK
0.427250263043101	rs1047140	1	147155826	ENSG00000131791	PRKAB2
0.167490047830146	rs10471413	5	55378468	ENSG00000039123	MTREX
0.165462593862575	rs1047154	20	62203152	ENSG00000101181	MTG2
0.540452799426428	rs1047164	20	62203245	ENSG00000101181	MTG2
0.953807283012365	rs1047169	2	20618017	ENSG00000118960	HS1BP3
0.12198981469898	rs1047176	2	20617913	ENSG00000118960	HS1BP3
0.0871643065927314	rs1047206	11	64321744	ENSG00000126432	PRDX5
0.685367595077966	rs1047255	2	171555498	ENSG00000071967	CYBRD1
0.393010027466126	rs1047275	8	23022649	ENSG00000120889	TNFRSF10B
0.487897143128199	rs10473	17	76676325	ENSG00000182534	MXRA7
0.42816273284328	rs1047302	7	1058768	ENSG00000146540	C7orf50
0.42816273284328	rs1047302	7	1058768	ENSG00000164849	GPR146
0.00250838000561247	rs10473230	5	40981929	ENSG00000112936	C7
0.0355891955782393	rs1047330	3	140979099	ENSG00000114120	SLC25A36
0.709431607161391	rs1047334	17	9911870	ENSG00000007237	GAS7
0.775784844486711	rs1047354	4	55429416	ENSG00000134851	TMEM165
0.775784844486711	rs1047354	4	55429416	ENSG00000134852	CLOCK
0.446079926378379	rs1047355	3	158691473	ENSG00000168827	GFM1
0.340784283675611	rs1047366	3	158691693	ENSG00000168827	GFM1
0.443688555566283	rs1047367	17	9915809	ENSG00000007237	GAS7
0.400431364355945	rs1047398	8	22713505	ENSG00000134020	PEBP4
0.788241459722082	rs1047399	15	73752625	ENSG00000205363	INSYN1
0.0606815461192387	rs1047406	8	22713422	ENSG00000134020	PEBP4
0.236551547068102	rs1047437	5	123350033	ENSG00000168944	CEP120
0.22072714807207	rs1047438	5	123346654	ENSG00000168944	CEP120
0.308249839303407	rs1047444	3	45918587	ENSG00000163820	FYCO1
0.194580403427309	rs1047464	11	66001985	ENSG00000175376	EIF1AD
0.648955821502427	rs1047465	2	54661878	ENSG00000115306	SPTBN1
0.475673144381232	rs1047469	9	110169366	ENSG00000157654	PALM2AKAP2
0.810078616637381	rs1047481	5	52953646	ENSG00000213949	ITGA1
0.984433346502814	rs1047482	5	52953778	ENSG00000213949	ITGA1
0.862529369414137	rs1047483	5	52953782	ENSG00000213949	ITGA1
0.0878104546543313	rs1047485	5	52953878	ENSG00000213949	ITGA1
0.654180283331656	rs1047490	12	103951278	ENSG00000166598	HSP90B1
0.654180283331656	rs1047490	12	103951278	ENSG00000204954	C12orf73
0.97616721308632	rs10475	1	212620271	ENSG00000162772	ATF3
0.557039134271212	rs1047513	17	57681754	ENSG00000153944	MSI2
0.873402529933974	rs1047581	11	33703446	ENSG00000085063	CD59
0.873402529933974	rs1047581	11	33703446	ENSG00000284969
0.829130970833994	rs10476	7	76067102	ENSG00000146701	MDH2
0.108327601750186	rs1047601	7	12236895	ENSG00000106460	TMEM106B
0.336313344416315	rs1047626	4	42001654	ENSG00000014824	SLC30A9
0.205147891565261	rs1047631	6	15522870	ENSG00000047579	DTNBP1
0.112429864986478	rs1047635	1	52608860	ENSG00000116157	GPX7
0.257633367448796	rs1047636	11	106076558	ENSG00000149313	AASDHPPT
0.257633367448796	rs1047636	11	106076558	ENSG00000182359	KBTBD3
0.696161599339411	rs1047640	2	173956022	ENSG00000172845	SP3
0.768868361239884	rs1047642	4	169742084	ENSG00000056050	HPF1
0.563189127351957	rs1047643	8	11802853	ENSG00000079459	FDFT1
0.563189127351957	rs1047643	8	11802853	ENSG00000284967
0.308676067861778	rs1047707	1	245087718	ENSG00000203666	EFCAB2
0.166250341143524	rs1047725	4	158254957	ENSG00000164124	TMEM144
0.75352955939672	rs1047730	11	10514751	ENSG00000110315	RNF141
0.206006827957262	rs1047738	11	62152043	ENSG00000149503	INCENP
0.10839302121144	rs1047763	7	7243938	ENSG00000106392	C1GALT1
0.323507002002022	rs1047768	13	102852167	ENSG00000134899	ERCC5
0.323507002002022	rs1047768	13	102852167	ENSG00000270181	BIVM-ERCC5
0.701544757220876	rs1047769	13	102861594	ENSG00000134899	ERCC5
0.701544757220876	rs1047769	13	102861594	ENSG00000270181	BIVM-ERCC5
0.992252279303406	rs1047775	13	43107291	ENSG00000120675	DNAJC15
0.616220373821092	rs1047776	12	6839528	ENSG00000110811	P3H3
0.0387584000658043	rs1047782	6	24650503	ENSG00000111802	TDP2
0.240802805853301	rs1047785	7	37951584	ENSG00000086289	EPDR1
0.240802805853301	rs1047785	7	37951584	ENSG00000106483	SFRP4
0.294683972518096	rs1047796	12	122143672	ENSG00000175727	MLXIP
0.294683972518096	rs1047796	12	122143672	ENSG00000281178	MLXIP
0.0672420298307288	rs1047799	17	17192173	ENSG00000133030	MPRIP
0.402187666645199	rs10478	13	30203065	ENSG00000102781	KATNAL1
0.451704793335668	rs1047800	7	37951652	ENSG00000086289	EPDR1
0.451704793335668	rs1047800	7	37951652	ENSG00000106483	SFRP4
0.793240401395565	rs1047802	1	162386697	ENSG00000239887	C1orf226
0.480306636468581	rs1047812	7	37951653	ENSG00000086289	EPDR1
0.480306636468581	rs1047812	7	37951653	ENSG00000106483	SFRP4
0.152411970118629	rs1047833	17	45264774	ENSG00000006062	MAP3K14
0.193954544586844	rs1047841	17	45263264	ENSG00000006062	MAP3K14
0.462520518296265	rs1047889	2	172081799	ENSG00000172878	METAP1D
0.190130182490176	rs1047894	4	119060673	ENSG00000172403	SYNPO2
0.549668182603778	rs10479	2	206114956	ENSG00000023228	NDUFS1
0.549668182603778	rs10479	2	206114956	ENSG00000283447	NDUFS1
0.603824563721325	rs1047935	6	163576143	ENSG00000112531	QKI
0.209422787555944	rs1047944	6	163576435	ENSG00000112531	QKI
0.570364655806621	rs1047950	8	11327587	ENSG00000104643	MTMR9
0.97845250119084	rs1047955	17	72083941	ENSG00000234899	SOX9-AS1
0.833874311034502	rs1047956	17	72071171	NA	NA
0.766739550758117	rs1047966	17	5095912	ENSG00000180787	ZFP3
0.520796527089728	rs1047968	9	101408068	ENSG00000136870	ZNF189
0.391625176271089	rs1047979	11	58551146	ENSG00000110031	LPXN
0.531948371210489	rs1047981	1	183237438	ENSG00000058085	LAMC2
0.205456725154955	rs10479824	7	29923466	ENSG00000136193	SCRN1
0.665149927585029	rs1047991	10	30340297	ENSG00000107951	MTPAP
0.200513205365517	rs1047998	7	102425204	ENSG00000128563	PRKRIP1
0.242472959572824	rs1047999	5	129033462	ENSG00000113396	SLC27A6
0.897066273674297	rs1048007	1	64831557	ENSG00000162437	RAVER2
0.0853381374938769	rs10480087	7	29923499	ENSG00000136193	SCRN1
0.382637243860063	rs1048021	6	159726475	ENSG00000112096	SOD2
0.382637243860063	rs1048021	6	159726475	ENSG00000146457	WTAP
0.162542380670114	rs1048024	11	118748067	ENSG00000110367	DDX6
0.865576804707415	rs1048076	6	46144635	ENSG00000001561	ENPP4
0.723849304128761	rs1048077	6	46144652	ENSG00000001561	ENPP4
0.602667265061075	rs1048079	6	46144687	ENSG00000001561	ENPP4
0.383538595355142	rs1048082	6	46145484	ENSG00000001561	ENPP4
0.439009198052249	rs1048083	6	46145815	ENSG00000001561	ENPP4
0.509554088301866	rs1048104	19	29702275	ENSG00000131943	C19orf12
0.69804894737854	rs1048120	10	119829025	ENSG00000198825	INPP5F
0.325610914289314	rs1048123	19	29701598	ENSG00000131943	C19orf12
0.735770695672699	rs1048130	2	69904452	ENSG00000059728	MXD1
0.735770695672699	rs1048130	2	69904452	ENSG00000124380	SNRNP27
0.648590690547847	rs1048139	2	69904659	ENSG00000059728	MXD1
0.648590690547847	rs1048139	2	69904659	ENSG00000124380	SNRNP27
0.794685878827862	rs1048140	4	39477212	ENSG00000121897	LIAS
0.992354025996912	rs1048145	3	136948563	ENSG00000158092	NCK1
0.992354025996912	rs1048145	3	136948563	ENSG00000174564	IL20RB
0.839249934873902	rs1048147	14	77673645	ENSG00000100601	ALKBH1
0.853826806025046	rs1048149	16	90044542	ENSG00000141013	GAS8
0.853826806025046	rs1048149	16	90044542	ENSG00000222019	URAHP
0.419743034793622	rs1048166	15	41899842	ENSG00000103966	EHD4
0.600272355432387	rs1048175	15	41899711	ENSG00000103966	EHD4
0.710005610077458	rs1048190	14	88877648	ENSG00000165533	TTC8
0.250677424883757	rs1048193	11	35432170	ENSG00000149090	PAMR1
0.943087048227008	rs1048201	4	122893153	ENSG00000138685	FGF2
0.943087048227008	rs1048201	4	122893153	ENSG00000170917	NUDT6
0.40576798112843	rs1048228	9	83244733	ENSG00000172159	FRMD3
0.791764923207207	rs1048237	1	16015238	ENSG00000173641	HSPB7
0.264091250842243	rs1048238	1	16015154	ENSG00000173641	HSPB7
0.455394988582149	rs1048245	1	16014859	ENSG00000173641	HSPB7
0.0367922137099345	rs1048251	9	125148219	ENSG00000119414	PPP6C
0.786510755551581	rs1048253	1	235976966	ENSG00000116962	NID1
0.74507262703225	rs1048261	1	16014456	ENSG00000173641	HSPB7
0.418145424479476	rs1048287	19	10499560	ENSG00000079999	KEAP1
0.396131470524056	rs1048290	19	10489766	ENSG00000079999	KEAP1
0.745175483135797	rs1048302	1	16014384	ENSG00000173641	HSPB7
0.23363071021284	rs1048303	7	101160859	ENSG00000106367	AP1S1
0.182173061310792	rs1048310	22	39517277	ENSG00000100335	MIEF1
0.556074200358811	rs1048311	1	235976594	ENSG00000116962	NID1
0.131786976114217	rs1048315	14	64225747	ENSG00000054654	SYNE2
0.131786976114217	rs1048315	14	64225747	ENSG00000140009	ESR2
0.341352437741376	rs1048316	1	235976517	ENSG00000116962	NID1
0.78237022894019	rs1048317	17	31376984	ENSG00000196712	NF1
0.809056776209206	rs1048318	14	60293009	ENSG00000100614	PPM1A
0.707254359946108	rs1048334	1	16014266	ENSG00000173641	HSPB7
0.486027684813756	rs1048338	11	86921775	ENSG00000150687	PRSS23
0.428875941233365	rs1048351	1	46677808	ENSG00000159658	EFCAB14
0.572039008565902	rs1048364	3	100749656	ENSG00000154175	ABI3BP
0.162010712615862	rs1048399	19	52292429	ENSG00000196214	ZNF766
0.437448370183485	rs1048445	10	97357146	ENSG00000052749	RRP12
0.166233774541285	rs1048471	8	133476306	ENSG00000008513	ST3GAL1
0.142797166853019	rs1048479	8	133461905	ENSG00000008513	ST3GAL1
0.607836004777396	rs1048484	8	133459183	ENSG00000008513	ST3GAL1
0.946408398873874	rs1048490	8	132710035	ENSG00000165071	TMEM71
0.818346268473556	rs1048497	12	124014995	ENSG00000178882	RFLNA
0.818346268473556	rs1048497	12	124014995	ENSG00000179195	ZNF664
0.242959966269088	rs1048515	8	123502529	ENSG00000156804	FBXO32
0.346099176527644	rs10485183	6	116399324	ENSG00000111817	DSE
0.834667693496127	rs1048575	1	77092372	ENSG00000142892	PIGK
0.383000855111367	rs10485816	20	64275161	ENSG00000203880	PCMTD2
0.195602407339332	rs1048604	3	169083707	ENSG00000085276	MECOM
0.233551229774241	rs1048610	2	9494727	ENSG00000134330	IAH1
0.233551229774241	rs1048610	2	9494727	ENSG00000151694	ADAM17
0.827882656675301	rs1048612	16	83783414	ENSG00000140945	CDH13
0.552876729687309	rs1048616	9	123379954	ENSG00000119522	DENND1A
0.552876729687309	rs1048616	9	123379954	ENSG00000148204	CRB2
0.890791864011026	rs1048627	4	94666436	ENSG00000163110	PDLIM5
0.206729647882951	rs1048647	17	3660996	ENSG00000040531	CTNS
0.108145681280747	rs1048648	17	3661000	ENSG00000040531	CTNS
0.624973924066035	rs1048665	20	63700637	ENSG00000101246	ARFRP1
0.1513038264556	rs1048666	7	96039352	ENSG00000158560	DYNC1I1
0.521451489105967	rs1048687	16	9119130	ENSG00000182831	C16orf72
0.343649560159149	rs1048690	19	35125112	ENSG00000153902	LGI4
0.735708179030928	rs1048691	12	57759165	ENSG00000139266	MARCHF9
0.215769846639026	rs1048694	1	151697521	ENSG00000143376	SNX27
0.749270130179496	rs1048706	6	53268210	ENSG00000012660	ELOVL5
0.345659283422095	rs1048712	20	51601081	ENSG00000054793	ATP9A
0.704752890519699	rs1048723	5	151267451	ENSG00000196743	GM2A
0.0986762841938398	rs1048727	4	2515496	ENSG00000063978	RNF4
0.567560883122624	rs1048754	10	98244603	ENSG00000166024	R3HCC1L
0.0990729163286583	rs1048755	14	92082441	ENSG00000066427	ATXN3
0.225910801281943	rs1048785	1	7781270	ENSG00000049245	VAMP3
0.188600979825747	rs1048802	20	62813960	ENSG00000060491	OGFR
0.0216770371906771	rs1048804	10	33180253	ENSG00000099250	NRP1
0.200938108340631	rs1048807	20	51597010	ENSG00000054793	ATP9A
0.571889995300495	rs1048829	2	202565733	ENSG00000204217	BMPR2
0.34386479140472	rs1048830	12	120444414	ENSG00000111780
0.34386479140472	rs1048830	12	120444414	ENSG00000170855	TRIAP1
0.725797938203322	rs1048854	1	94177975	ENSG00000137962	ARHGAP29
0.542996487887412	rs1048886	6	70579486	ENSG00000154079	SDHAF4
0.973499951504447	rs1048887	8	27735633	ENSG00000147419	CCDC25
0.0506588974477519	rs1048892	3	113746012	ENSG00000121579	NAA50
0.668689667823422	rs1048893	6	87337082	ENSG00000111850	SMIM8
0.499946296464501	rs1048928	11	43919094	ENSG00000166199	ALKBH3
0.413657524046955	rs1048932	11	115174130	ENSG00000182985	CADM1
0.42627408100597	rs1048947	18	76979233	ENSG00000197971	MBP
0.564973507721615	rs1048956	10	88285032	ENSG00000184719	RNLS
0.151102391098458	rs1048981	2	167259677	ENSG00000163092	XIRP2
0.1527364874694	rs1048982	2	167259679	ENSG00000163092	XIRP2
0.692095856154771	rs10489890	1	86746257	ENSG00000097033	SH3GLB1
0.764279045963843	rs1048990	14	35292469	ENSG00000100902	PSMA6
0.764279045963843	rs1048990	14	35292469	ENSG00000258790
0.3145404886671	rs10489900	1	64180941	ENSG00000185483	ROR1
0.160806361720929	rs10490798	3	47287254	ENSG00000114648	KLHL18
0.454554131807301	rs1049115	6	3015556	ENSG00000124588	NQO2
0.516006966148049	rs1049171	5	147392415	ENSG00000113657	DPYSL3
0.916627533234891	rs1049193	12	53480060	ENSG00000139625	MAP3K12
0.916627533234891	rs1049193	12	53480060	ENSG00000197111	PCBP2
0.318359210319802	rs1049194	15	80186303	ENSG00000103876	FAH
0.0861900282046577	rs1049216	4	184628935	ENSG00000164305	CASP3
0.511704400302268	rs1049232	19	6751282	ENSG00000125733	TRIP10
0.815724767106534	rs1049245	10	72062485	ENSG00000107742	SPOCK2
0.903166510179887	rs1049256	3	49725905	ENSG00000176095	IP6K1
0.131743214731107	rs1049272	11	57407157	ENSG00000134802	SLC43A3
0.131743214731107	rs1049272	11	57407157	ENSG00000254979
0.0854904584004787	rs1049273	11	57407111	ENSG00000134802	SLC43A3
0.0854904584004787	rs1049273	11	57407111	ENSG00000254979
0.139080702477242	rs1049276	1	43170813	ENSG00000117395	EBNA1BP2
0.548895708182125	rs10492790	16	23065089	ENSG00000103404	USP31
0.800562582083302	rs10492987	1	15666843	ENSG00000197312	DDI2
0.0770588504976288	rs1049304	12	46184138	ENSG00000111371	SLC38A1
0.446042224885419	rs1049305	7	30924207	ENSG00000240583	AQP1
0.498731622564226	rs10493114	1	42779889	ENSG00000283580
0.994998108016939	rs1049314	7	116559641	ENSG00000105974	CAV1
0.428452031219053	rs1049334	7	116560326	ENSG00000105974	CAV1
0.103186241740041	rs1049337	7	116560533	ENSG00000105974	CAV1
0.0574774187891028	rs1049346	6	38703061	ENSG00000124767	GLO1
0.389166922364437	rs1049358	12	46183288	ENSG00000111371	SLC38A1
0.955438998772099	rs1049359	2	85593250	ENSG00000168899	VAMP5
0.0698882268698228	rs1049363	2	85593178	ENSG00000168899	VAMP5
0.539476746597855	rs1049379	17	35671783	ENSG00000006125	AP2B1
0.134109476055286	rs1049388	11	3827143	ENSG00000177105	RHOG
0.187858000628679	rs1049392	12	48133403	ENSG00000152556	PFKM
0.757617631473658	rs1049393	7	29921196	ENSG00000136193	SCRN1
0.231417611539604	rs1049394	7	29921188	ENSG00000136193	SCRN1
0.109348043292114	rs1049395	7	29920699	ENSG00000136193	SCRN1
0.528990941939914	rs1049402	7	30595045	ENSG00000106105	GARS1
0.813460304527732	rs1049432	10	58395360	ENSG00000108064	TFAM
0.953581561401028	rs1049434	1	112913924	ENSG00000155380	SLC16A1
0.953581561401028	rs1049434	1	112913924	ENSG00000281917	SLC16A1
0.391625176271089	rs10494350	1	161367667	ENSG00000188931	CFAP126
0.337543940830569	rs10494352	1	161369270	NA	NA
0.41417936596792	rs10494353	1	161369600	NA	NA
0.457426938562668	rs10494535	1	180889323	ENSG00000143324	XPR1
0.159002339374543	rs1049455	10	102160718	ENSG00000166197	NOLC1
0.567502589963262	rs1049457	2	86775905	ENSG00000153561	RMND5A
0.295662529514766	rs1049458	2	86776074	ENSG00000153561	RMND5A
0.178188001574654	rs1049476	6	129516465	ENSG00000196569	LAMA2
0.868269539413511	rs1049481	19	12943967	ENSG00000179218	CALR
0.52616433662831	rs1049493	15	68188549	ENSG00000033800	PIAS1
0.52616433662831	rs1049493	15	68188549	ENSG00000260007
0.938354274903996	rs1049503	15	45361509	ENSG00000171766	GATM
0.708877630978383	rs1049522	5	36686784	ENSG00000079215	SLC1A3
0.0391339531437678	rs1049523	17	4157188	ENSG00000167740	CYB5D2
0.0775784391372533	rs1049524	5	36687291	ENSG00000079215	SLC1A3
0.0224797749143509	rs1049534	22	29512083	ENSG00000100296	THOC5
0.849051453254239	rs1049536	22	29508365	ENSG00000100296	THOC5
0.669477484487436	rs1049539	4	87529196	ENSG00000152583	SPARCL1
0.144809845989765	rs1049544	4	87494484	ENSG00000152583	SPARCL1
0.807528543656711	rs1049550	10	80166946	ENSG00000122359	ANXA11
0.629548636949464	rs1049564	14	20472447	ENSG00000198805	PNP
0.735723743838965	rs1049567	9	34252129	ENSG00000165006	UBAP1
0.619221836896342	rs1049574	4	3512812	ENSG00000163956	LRPAP1
0.429971178652111	rs1049581	4	17486911	ENSG00000151552	QDPR
0.4919568577078	rs1049582	4	17486910	ENSG00000151552	QDPR
0.586529072840701	rs1049583	22	31956804	ENSG00000128245	YWHAH
0.99889418851134	rs1049606	12	4273870	ENSG00000118971	CCND2
0.99889418851134	rs1049606	12	4273870	ENSG00000285901
0.043310013552025	rs10496118	2	64460643	ENSG00000119862	LGALSL
0.393417251876878	rs1049612	12	4303596	ENSG00000118971	CCND2
0.393417251876878	rs1049612	12	4303596	ENSG00000285901
0.252167751190539	rs1049618	7	116918662	ENSG00000198898	CAPZA2
0.177226800301967	rs1049620	17	49404152	ENSG00000167085	PHB
0.0898873891832179	rs1049632	10	16754920	ENSG00000148484	RSU1
0.242481701371061	rs1049644	1	21822690	ENSG00000142798	HSPG2
0.242481701371061	rs1049644	1	21822690	ENSG00000187942	LDLRAD2
0.256704753463935	rs1049649	6	35835415	ENSG00000096063	SRPK1
0.256704753463935	rs1049649	6	35835415	ENSG00000197753	LHFPL5
0.0829268378101475	rs1049654	7	80646139	ENSG00000135218	CD36
0.979343961281057	rs1049665	11	126263737	ENSG00000182934	SRPRA
0.895266315719175	rs1049666	11	126263681	ENSG00000182934	SRPRA
0.338674037176435	rs1049673	7	80677034	ENSG00000135218	CD36
0.9351902811495	rs1049674	7	97859257	ENSG00000070669	ASNS
0.232219143924261	rs1049677	7	97854609	ENSG00000070669	ASNS
0.12335945800789	rs1049678	2	75655530	ENSG00000005436	GCFC2
0.12335945800789	rs1049678	2	75655530	ENSG00000115364	MRPL19
0.192398092990941	rs1049679	20	50082246	ENSG00000124208	PEDS1-UBE2V1
0.192398092990941	rs1049679	20	50082246	ENSG00000244687	UBE2V1
[truncated: 21,989 more rows]
